# Supplementary material for: Relationship between gestational diabetes mellitus and anxiety symptoms and gut microbiome composition in pregnant women
Source: Open Life Sci. 2026 May 25;21(1):20251317. doi: 10.1515/biol-2025-1317 (PMC13201086; doi:10.1515/biol-2025-1317)
Supplement: Supplementary file 1 — Supplementary Material [file j_biol-2025-1317_suppl_001.xlsx]

## Sheet: Supplementary Table 1
Feature	A1	A10	A11	A12	A13	A14	A15	A16	A17	A18	A19	A2	A20	A21	A22	A23	A24	A25	A26	A27	A28	A29	A3	A30	A4	A5	A6	A7	A8	A9	B1	B10	B11	B12	B13	B14	B15	B16	B17	B18	B19	B2	B20	B21	B22	B23	B24	B25	B26
OTU_1	18	32	8164	44	9200	5270	780	77	36886	10375	6355	7760	9046	4396	2305	30033	7438	2028	248	18222	2789	14949	38	27908	4928	12084	6509	947	12894	1135	212	85	1320	12473	80	2282	6596	1222	13104	4084	31	10566	8769	1880	5740	16899	16315	132	689
OTU_10	11	3	2748	11	3480	260	279	6294	346	989	3802	1744	1303	2714	168	667	1529	1812	103	510	115	331	4	854	10	299	1031	72	1219	2878	14789	10	672	1181	8	9280	2489	5743	1953	3934	22	961	3321	9	1613	410	1099	18	2109
OTU_100	0	0	7	2	18	57	26	7	4	31	0	0	4	39	0	3	5	2	0	54	0	2	0	1	0	9	20	0	0	0	33	0	71	0	2	1	5	0	0	121	1	251	70	1	9	31	1	0	16
OTU_101	1	0	0	0	0	0	0	0	1	0	0	3	0	1	0	0	0	0	2	0	0	4	0	0	0	0	0	0	0	0	2	0	0	0	0	0	397	0	0	0	0	0	3	0	0	1	0	0	0
OTU_102	180	3	84	569	0	1	9	2	4	7	0	0	90	1	59	0	7	1	13	0	0	0	161	0	31	1	0	6	0	644	0	6	663	2	59	8	0	10	307	5	208	8	2	2	0	128	111	28	5
OTU_103	0	5	0	9	0	0	0	0	0	0	1	0	3	0	29	3	0	0	0	0	0	0	0	0	12	0	0	1	3	5	2	0	0	0	1	0	1	8	2	0	0	4	0	0	0	0	0	4	0
OTU_104	44	14	249	17	29	1	45	8	2	29	23	9	70	10	3	13	23	18	16	13	200	0	57	7	22	4	57	1	22	195	11	8	3	169	38	56	19	51	32	15	0	29	23	20	66	3	8	6	9
OTU_105	7	0	3	11	1	30	2	21	6	1	4	7	71	2	0	3	511	48	98	20	412	23	0	294	99	11	3	2	10	506	0	1	3	0	0	546	41	0	0	14	0	191	0	0	117	172	27	1	9
OTU_106	0	0	0	1	4	56	297	58	1	16	3	1	9	36	0	90	2	17	0	45	0	3	2	1	0	98	1	0	0	0	9	0	90	28	0	27	1	4	2	54	3	20	265	0	228	35	5	93	13
OTU_107	2	1	210	7	51	13	21	0	2	89	42	358	258	47	1	97	68	9	1	519	5	2	0	290	291	45	64	5	666	2	6	1	26	111	0	19	196	3	1	64	2	17	212	0	116	1038	82	12	0
OTU_108	96	0	0	2	0	0	1	0	0	0	0	0	3	0	0	0	0	0	0	0	0	0	3	0	3	0	0	0	0	5047	0	0	0	0	2	1	0	0	0	0	12	0	0	0	0	0	0	0	11
OTU_109	0	0	0	0	0	0	0	0	0	0	0	0	0	0	0	0	1	0	0	0	0	0	0	0	0	0	0	0	0	2	0	0	0	0	0	0	0	0	0	0	0	1	0	0	0	0	0	6	0
OTU_11	17	11	142	699	5592	43	707	4	103	326	800	1381	561	1932	207	1881	2431	2336	32	245	196	15	6	1264	1157	387	3195	134	2356	7251	312	3	180	1448	9	989	692	2805	98	734	14	3106	2646	53	671	1526	1057	6	183
OTU_110	0	1	1	0	48	42	2	10	0	115	0	0	4	34	3	0	0	2	0	92	0	0	1	12	2	22	14	1	0	0	1	0	3	1	0	0	0	0	4	136	0	7	28	0	15	777	20	139	18
OTU_111	0	0	0	3	6	33	0	3	4	1	353	211	4	1	0	215	57	52	8	1	0	0	0	0	0	0	0	0	0	0	0	3	6	0	1	3	281	0	0	0	0	0	1	0	0	1	244	0	0
OTU_112	0	0	6	0	13	60	417	262	2	31	149	1	6	393	0	36	0	4	1	19	0	1	0	0	3	51	6	3	1	0	202	0	13	0	0	15	28	0	0	15	2	40	96	0	47	66	12	20	257
OTU_113	4	0	36	0	81	20	0	0	0	52	33	36	88	29	19	44	266	276	2	20	4	17	0	75	0	35	305	0	90	0	0	0	9	1	0	31	0	1	3	133	5	185	49	0	0	13	37	8	0
OTU_114	19	9	1890	2536	11299	2070	6	1	203	1121	2	1	4055	407	1288	6	1478	8497	462	813	5	0	7	723	4	429	2	1	10	0	0	1	4	3	964	13	71	0	3	1	14	2368	380	27	878	3	302	3	1
OTU_115	0	0	107	0	0	98	0	2	0	1	3	0	239	0	0	0	0	9	0	107	1	0	0	0	0	3	83	2	0	0	2	8	0	0	2	0	0	0	0	1	0	0	0	0	114	0	2	1	0
OTU_116	205	3	4	7	67	1	1	2	0	0	0	0	0	59	0	87	5	44	46	0	12	0	0	0	1841	6	55	0	2	103	3	0	9	0	0	52	94	8	0	0	0	0	150	0	75	1	17	20	0
OTU_117	0	0	33	0	2	0	0	0	1	11	0	11	36	0	0	59	2	20	0	0	0	5	0	38	0	2227	1	0	0	0	0	0	3	0	0	0	1	0	0	0	0	0	0	0	0	2	0	0	0
OTU_118	4	0	30	1	4	3	65	6	1	68	43	15	92	1	4	10	8	0	3	8	5	1	0	646	0	12	3	4	0	16	0	0	0	0	1	34	3	19	2	244	0	20	0	1	9	2	4	2	3
OTU_119	0	0	0	0	0	0	5	0	0	261	2	2	212	1	0	0	0	2	2	0	1	1	0	1	0	0	0	1	1	0	0	1	1	0	0	0	59	0	1	1	0	0	1	0	112	684	157	0	0
OTU_12	1574	2	147	511	2255	30	2979	3149	126	470	1829	414	577	817	217	299	1203	530	44	709	215	408	6	853	8986	679	881	133	7	10293	24	15	329	1028	16	10090	750	4009	106	604	9	1042	1850	9	354	384	708	7443	342
OTU_120	0	2	97	3	0	20	73	1	1	15	44	8	654	87	1	159	7	2	0	13	4	13	0	68	5	159	12	2	9	1	0	2	67	1	2	338	259	0	6	289	2	94	133	1	626	51	13	6	0
OTU_121	0	0	74	0	1	0	718	632	0	17	2	0	164	0	0	0	2	8	2	0	0	3	1	14	0	0	0	0	0	0	8	0	0	0	2	0	4	0	38	360	0	419	0	0	1	153	353	0	1
OTU_122	0	0	0	0	0	0	0	0	0	0	0	0	230	0	0	0	12	4	0	624	0	0	0	0	0	0	0	0	0	0	0	0	0	0	0	0	0	0	0	3165	0	0	0	0	0	0	11	0	0
OTU_123	0	0	0	6	1	0	0	0	0	0	0	0	0	0	0	0	0	0	1	0	0	0	0	0	0	0	0	0	0	0	0	0	0	0	0	0	0	0	0	0	0	0	0	0	0	0	0	0	0
OTU_124	1	0	0	0	0	33	0	0	6	11	0	168	121	123	75	64	91	112	7	0	0	4	0	33	0	39	111	0	1	0	106	0	0	0	0	859	335	0	30	79	0	57	125	3	46	0	68	0	0
OTU_125	1	0	41	153	7	5	81	3	0	96	43	13	23	3	2	10	74	1	2	97	149	0	0	31	535	0	26	0	110	127	3	2	64	73	3	31	0	68	2	21	0	36	7	0	19	21	0	2	2
OTU_126	0	0	51	1	0	40	148	0	0	36	117	5	102	129	19	192	121	246	2	55	10	63	0	46	0	27	88	33	0	0	0	0	30	70	0	68	235	0	0	94	0	142	88	0	99	123	82	0	0
OTU_127	0	0	0	0	0	0	0	0	0	4145	0	0	0	0	0	0	0	0	0	0	0	0	0	0	0	0	0	0	0	0	0	0	0	1	0	0	0	0	0	0	0	0	0	0	0	0	0	0	0
OTU_128	0	0	0	0	0	1	0	0	0	0	0	0	0	0	0	0	0	1	0	0	0	0	0	1	0	6	3	0	1	0	0	0	1	0	0	0	0	1	0	0	0	3	0	0	0	9	2	0	0
OTU_129	0	0	0	0	0	0	0	0	152	0	0	0	363	1	0	0	0	0	0	199	0	0	0	0	0	0	0	0	0	0	0	0	0	0	0	0	916	0	0	0	1	1096	0	1	0	0	0	0	0
OTU_13	40	2	743	315	10	330	330	2737	89	450	421	768	1194	4260	478	1113	4610	13027	143	1083	840	506	999	760	213	1315	3519	61	36	4	33	10	231	165	4	3371	1064	1941	246	2862	65	1923	1042	86	2299	1718	6210	5	48
OTU_130	16	0	0	779	0	0	0	0	0	0	0	0	0	0	0	0	0	7	0	0	0	0	2	0	0	0	1	0	0	0	0	0	0	0	28	0	0	0	0	0	3215	0	0	0	0	0	0	0	4
OTU_131	0	0	112	0	10	467	1	0	0	320	0	0	41	2	15	62	2	0	1	59	0	0	0	0	0	19	7	0	0	0	0	0	47	0	0	9	2	0	2	634	0	48	0	0	81	0	12	0	1
OTU_132	11	5	7	7	71	32	337	223	4	0	64	82	0	47	40	4	0	0	1	1	26	20	0	10	76	0	5	0	165	13	479	0	13	11	2	20	47	2	6	2	2	4	145	3	9	1	8	93	37
OTU_133	0	0	0	0	0	0	0	0	1	4	0	0	0	1	0	2	2	1	0	2	0	0	0	0	1	5	0	0	0	0	0	0	0	0	0	1	2	0	0	2690	0	66	1	0	0	0	0	0	0
OTU_134	0	0	56	1	0	0	1	41	0	4	16	3	3	170	1	151	0	32	1	17	0	0	0	2	1	4	96	1	0	1	0	3	1	49	0	8	0	0	4	218	0	0	83	0	0	0	49	1	0
OTU_135	8220	0	889	230	0	2	1	21	8	1	4	0	21	0	32	0	57	37	55	2	0	0	8	0	21	4	0	0	0	537	0	1	61	2	115	12	6	103	253	2	15316	55	86	0	2	357	204	0	20
OTU_136	0	0	0	0	23	0	0	0	1	0	0	0	1	0	0	0	0	18	0	0	0	0	0	0	0	0	0	0	0	0	0	0	0	0	0	131	0	0	0	0	0	0	0	0	0	0	0	0	0
OTU_137	337	5	172	8	9	0	0	6	0	2	5	0	140	9	0	25	0	0	178	0	0	0	4	0	0	1	32	0	0	0	0	11	13	1	6	25	14	70	82	1	0	3	31	0	4	7	54	0	9
OTU_138	1928	0	117	37	0	1	0	11	11	1	1	0	187	0	3	0	0	0	24	0	0	0	0	0	0	0	0	0	0	0	0	0	0	16	0	135	82	0	15	2	0	0	17	0	0	4	6	0	340
OTU_139	6	1	47	0	344	286	2	164	0	184	0	15	28	47	854	87	10	18	1	1	0	41	0	55	4	50	0	8	6	0	3	1	1	37	0	0	0	2	4	48	26	27	4	0	143	3	17	0	0
OTU_14	25	1	177	17	0	20	0	4	0	2657	25	6	348	7	2	12	881	13	24	37	13	3135	22	1	26	18	173	42780	6	1	17	5	0	6	29	9	8	7	29	96	33	1118	2	26421	3595	19	0	21	7
OTU_140	6	0	207	1	0	7	16	0	0	8	0	0	166	11	2	2	2	2	0	6	91	0	1	7	0	0	1	0	6	0	0	1	3	43	7	25	13	4	4	0	825	19	2	0	66	1	6	9	5
OTU_141	0	0	1	0	0	0	0	0	0	0	0	0	0	0	0	0	0	0	0	0	0	0	0	0	0	0	1	0	0	2	1	0	0	0	0	0	1	0	0	0	0	0	0	0	0	0	0	0	0
OTU_142	0	3	0	2	7	5	0	0	0	0	0	0	0	0	0	1	0	0	0	0	0	1	0	0	2	0	0	0	0	0	0	0	0	0	0	39	0	0	0	137	0	1	0	0	359	34	0	0	2
OTU_143	0	0	30	0	0	0	0	0	0	1	0	74	0	0	0	1316	1	15	0	0	1	0	0	0	1	0	0	0	0	0	0	1	0	0	0	0	0	0	0	0	0	0	0	0	0	0	0	0	0
OTU_144	0	4	88	17	0	72	0	28	7	33	7	30	103	57	25	56	51	53	2	6	0	2	0	25	0	22	9	0	0	2	35	0	56	1	0	227	76	0	10	39	7	65	53	0	10	0	34	0	0
OTU_145	0	0	76	1	10	290	0	35	14	31	33	0	39	4	70	30	3	4	0	49	0	1	0	1	0	29	5	0	0	0	1	0	95	0	0	0	25	1	2	102	3	51	3	0	0	36	16	0	0
OTU_146	0	0	0	0	0	0	0	1	0	0	0	0	0	0	0	0	0	0	0	0	0	0	0	0	0	0	0	0	0	0	0	0	0	0	2	0	0	0	0	0	1	0	0	0	0	0	0	0	0
OTU_147	0	0	0	0	0	0	0	0	0	0	0	0	0	0	0	0	0	0	0	0	0	4	0	0	0	0	0	3	0	0	0	0	0	0	0	0	0	0	0	0	0	0	0	0	2	2	0	0	0
OTU_148	0	0	0	0	0	0	0	0	0	0	0	0	0	0	0	0	0	0	0	0	0	0	0	0	0	0	0	0	0	0	1	0	0	0	4	0	0	0	0	0	0	3	0	0	0	0	0	0	0
OTU_149	0	0	25	0	0	1	0	0	1	0	0	0	200	0	0	0	6	0	0	1	0	1	0	2	2	3	1	0	0	0	0	0	0	0	0	0	16	0	1	0	0	30	0	0	0	0	0	0	0
OTU_15	123	3708	51	602	4	6	27	10	320	22	49	0	97	0	927	220	93	1	6	25	2	0	13554	2	4	566	21	5	87	13	8	2287	72	5	20698	21	75	743	6432	98	401	6	2	152	22	16	151	262	2442
OTU_150	0	1	0	0	0	0	0	1	0	0	0	0	0	0	96	0	0	0	0	0	0	0	0	0	0	0	0	0	0	0	0	3	0	0	0	0	0	0	99	0	0	0	0	0	0	0	0	0	0
OTU_151	0	0	0	10	0	15	64	717	4	0	26	0	0	7	0	5	0	0	0	1	0	8	0	0	0	11	7	0	92	0	285	0	80	0	0	107	93	0	0	9	6	4	38	1	5	0	1	0	300
OTU_152	0	0	0	0	0	0	0	0	0	0	0	0	216	0	0	65	0	0	0	0	0	0	0	15	0	278	0	0	0	0	0	0	1	0	0	0	0	0	0	0	0	0	0	0	0	0	0	0	0
OTU_153	0	0	107	0	0	0	0	34	0	62	0	0	0	24	12	3	4	0	0	0	0	0	0	1	0	0	0	0	0	0	27	0	0	0	0	0	0	0	0	438	3	0	53	0	0	175	8	0	0
OTU_154	0	0	26	0	0	7	0	4	1	32	0	6	2	3	11	31	4	2	0	2	0	2	0	24	0	27	1	5	0	0	0	0	14	40	0	1	3	0	8	132	0	35	0	0	0	2	17	21	1
OTU_155	0	0	0	0	0	0	0	0	0	289	0	0	8	1	1	0	7	1	0	0	0	0	0	97	0	0	12	0	0	0	0	0	0	0	0	0	0	0	1	0	0	88	0	0	0	0	1	0	0
OTU_156	0	0	0	0	1	32	0	1	0	0	0	0	0	0	0	0	6	0	0	0	0	0	0	1	0	8	0	0	0	0	4	0	0	0	0	7	0	0	0	518	2	136	0	0	163	29	0	59	1
OTU_157	0	0	0	0	0	0	0	0	0	0	0	1	0	1	0	0	0	11	0	79	0	0	0	0	0	0	0	0	0	4	0	0	2	0	0	0	0	0	0	0	0	0	0	0	0	0	0	0	0
OTU_158	0	0	0	0	0	0	0	0	0	148	0	0	177	0	0	0	1	4	0	0	0	0	0	5	0	0	0	0	0	0	0	0	0	0	0	0	436	0	4	2	0	0	0	0	0	0	3	0	0
OTU_159	6	0	2876	0	0	2	1	0	26	210	0	0	691	0	0	0	1317	0	169	247	0	3	0	0	1	215	0	1	0	0	856	0	0	0	0	2	69	0	1	1	0	0	0	374	1	213	0	1035	0
OTU_16	0	0	1233	0	0	0	0	0	0	0	0	0	258	15	0	0	0	0	0	0	0	0	0	1	0	0	1399	0	0	0	0	2	0	0	0	0	22	0	0	0	0	0	0	0	134	0	0	0	0
OTU_160	2	1	0	0	0	1	0	0	0	0	0	0	3	0	0	0	0	0	0	0	0	0	0	0	0	0	0	0	0	0	0	0	0	0	0	4	0	1	0	0	0	0	0	0	0	0	0	0	0
OTU_161	0	0	0	0	0	0	0	0	0	0	0	0	0	0	0	0	0	0	0	0	0	0	0	0	0	0	0	0	6	0	0	0	0	0	0	0	0	0	0	0	0	0	0	0	0	0	0	0	0
OTU_162	0	1	12	1	0	26	1	1	6	1	4	1	25	0	7	0	1	0	0	38	0	0	2	15	1	0	1	0	11	0	0	0	728	0	0	1	42	0	0	119	0	2	0	0	1	124	19	2	8
OTU_163	0	0	0	1	0	0	0	0	0	0	0	0	0	0	0	0	0	0	0	0	0	0	0	1	0	0	3	0	0	0	0	0	0	0	0	0	1	0	0	0	0	0	0	0	0	0	1	0	0
OTU_164	4	0	27	29	1	11	12	5	0	46	242	0	469	260	1	84	665	231	15	7	221	0	2	342	2	47	7	28	165	495	0	0	20	621	0	441	12	1	51	55	1	283	47	0	1	26	317	0	66
OTU_165	0	0	52	0	3	3	491	1	0	3	5	244	16	3	0	83	2	27	1	6	0	0	0	114	6	5	5	2	84	0	2	1	91	3	0	195	96	189	0	48	0	2	14	0	13	33	8	0	0
OTU_166	0	0	228	0	0	8	0	0	0	0	0	0	84	0	0	1	0	0	0	0	0	0	0	0	0	0	0	0	0	0	0	0	0	0	0	0	0	0	1	0	0	0	0	0	0	0	0	0	0
OTU_167	2	0	11	0	7	6	1	39	0	2	3	0	5	0	0	0	0	5	0	0	0	4	1	0	0	5	1	0	1	0	87	0	0	0	0	1	5	0	0	1	25	3	0	0	9	33	1	6	2
OTU_168	5	0	9	0	2	5	143	64	0	0	18	0	34	62	0	6	7	2	0	9	0	66	0	7	16	3	17	0	1	0	229	0	5	3	0	8	20	6	0	12	1	61	139	0	4	2	5	4	2
OTU_169	751	1	43	36	2	7	46	58	0	10	7	33	52	133	1	11	59	48	1	1	0	14	0	4	175	4	22	1	185	88	2	4	84	2	1	33	35	19	0	27	0	9	58	1	9	3	27	26	0
OTU_17	1	25	449	4	4110	129	391	3	81	660	12765	25	297	890	452	747	665	180	153	1112	803	2446	160	381	8	554	1132	78	1	0	11	3	30	707	12	1524	9632	6	204	493	1	2333	1489	7	681	561	993	7170	632
OTU_170	0	0	1	0	1	0	0	0	2	54	0	0	0	0	100	0	18	0	0	0	0	0	0	11	1	0	0	0	0	0	0	0	0	0	0	0	0	0	0	0	0	4	0	0	0	0	0	0	0
OTU_171	4	1	331	10	122	18	502	3	20	113	217	77	402	163	50	244	323	1203	31	36	0	43	0	63	4	112	111	0	465	6	0	2	34	14	4	647	360	14	211	430	2	121	119	2	103	44	199	1	19
OTU_172	1	0	11	0	51	5	0	0	0	12	47	13	0	1	0	32	166	214	2	11	0	12	0	27	5	18	124	9	0	174	2	1	22	103	0	12	2	0	7	92	0	30	0	0	1	34	17	19	1
OTU_173	0	0	2	1	5	24	46	106	3	6	173	3	0	205	0	61	30	3	1	0	200	7	1	110	8	16	117	0	92	1	968	9	44	2	1	3	20	5	33	3	0	5	82	0	110	11	547	34	30
OTU_174	0	0	0	0	0	86	0	0	0	0	0	0	0	0	0	0	0	2	0	0	0	0	0	0	0	0	0	0	0	0	0	0	0	0	0	0	0	0	0	0	2025	0	0	0	0	0	0	0	0
OTU_175	0	0	0	0	0	0	0	0	65	0	0	0	0	6	0	0	0	0	0	0	0	0	0	0	0	0	0	0	0	0	0	0	0	0	0	0	1624	0	0	0	10	0	0	0	0	0	0	0	0
OTU_176	0	0	46	0	1	0	0	0	1	1	5	0	15	245	0	78	23	78	0	0	0	39	0	0	0	3	120	0	0	0	0	0	0	37	1	63	15	0	0	108	0	1	220	0	0	201	0	0	0
OTU_177	4	0	1	73	3	2	8	0	2	0	6	1	0	2	0	3	0	7	0	4	0	0	0	0	0	0	0	0	0	0	0	0	1	10	0	1	1	0	0	0	3	1	11	0	0	12	0	0	4
OTU_178	0	0	0	0	0	0	0	0	0	131	0	0	0	1	0	0	0	2	0	0	0	0	0	0	0	0	0	0	0	0	3	0	0	0	0	0	0	0	0	0	0	0	0	0	0	0	0	0	0
OTU_179	0	0	0	0	1	0	0	0	0	0	0	0	388	0	0	0	3	0	0	51	0	0	0	0	0	0	0	0	0	0	0	0	0	0	0	1	0	0	0	1085	0	0	0	0	0	0	0	0	0
OTU_18	2511	27	165	456	32	40	1263	5714	21	67	25	11	263	184	368	417	1398	269	467	15	586	41	13	1064	25	182	179	1126	2502	2750	153	14	45	8206	2	4547	1004	2587	161	527	7	490	287	13	23	304	936	7	155
OTU_180	0	0	0	0	0	0	0	0	0	0	0	0	0	0	6	0	0	0	0	0	0	0	0	0	0	0	0	0	0	2	0	0	0	0	0	0	0	0	0	0	0	0	0	0	0	0	0	0	0
OTU_181	0	0	6	22	8	4	0	2	0	109	50	151	0	0	5	21	98	23	1	1	26	2	0	26	0	0	136	0	0	6	0	2	0	1	0	2	4	0	0	9	0	47	1	0	3	0	83	1	0
OTU_182	0	1	7	0	4	1	1	0	0	3	41	122	75	0	0	17	0	5	1	15	0	0	0	124	1	7	0	0	0	1	0	0	2	1	0	6	54	2	0	0	0	40	0	0	141	39	2	0	0
OTU_183	0	0	0	0	7	0	0	0	4	1	86	2	2	0	0	0	41	3	1	47	0	1	2	0	0	8	0	0	0	0	0	0	0	0	0	0	2	0	2	8	0	0	0	0	13	42	1	5	0
OTU_184	0	0	3	0	5	64	4	5	1	2	4	99	1	6	15	1	2	5	0	0	61	0	0	1	0	0	0	1	11	173	28	0	114	3	1	15	46	1	0	10	0	2	1	0	1	7	4	0	2
OTU_185	29	0	12	6	14	4	107	4	1	1	15	1	2	6	1	1	3	2	0	5	2	9	0	0	8	11	0	0	135	5	28	0	7	13	110	4	0	1	4	112	24	0	11	0	2	12	0	13	13
OTU_186	0	0	18	0	12	349	0	23	0	39	0	0	0	9	0	0	1	12	0	103	0	0	0	0	0	0	0	0	0	0	0	0	28	0	0	0	0	0	0	209	1	73	47	0	0	0	0	0	0
OTU_187	2	0	37	17	3	6	103	31	1	11	16	20	26	18	24	5	66	11	1	2	25	3	0	7	40	9	31	8	86	2	54	0	16	33	0	54	31	32	7	140	1	41	49	1	19	12	13	2	2
OTU_188	0	0	0	0	0	0	1	3	1	5	2	0	7	6	1	60	26	43	0	0	0	61	0	10	0	10	10	96	36	0	0	0	0	18	0	2	0	1	1	5	0	8	0	0	0	5	3	1	3
OTU_189	0	0	1	0	46	0	0	0	0	0	109	0	0	0	0	0	119	0	0	37	0	1	0	0	0	62	0	0	0	0	0	0	0	0	0	0	0	0	0	97	0	1	0	0	103	39	0	18	202
OTU_19	0	1	16	1275	17	1826	3	728	83	104	4713	2493	54	0	5363	19	6	9	5	2	34	6	2	247	386	492	2	11	2	2	122	4	10366	0	4	42	189	0	12	398	5	24	14	7	77	6	154	13	3
OTU_190	0	0	0	0	0	0	1	0	0	0	0	0	0	0	0	0	0	0	0	0	2	0	0	0	0	0	0	0	0	0	0	0	0	0	0	0	0	0	0	0	0	0	0	0	2	0	0	0	0
OTU_191	0	0	0	10	0	0	0	0	0	0	0	47	0	0	0	0	0	0	0	0	0	0	0	101	1378	0	1	76	1	0	0	0	0	0	0	0	0	2	0	0	0	0	0	0	0	0	0	0	0
OTU_192	93	1	0	0	13	0	0	4	1	1	532	0	0	39	1	2	0	10	2	0	7	1	0	0	2	0	0	0	1	45	154	10	2	0	2	0	680	91	9	53	0	0	6	2	0	1	0	0	1
OTU_193	0	7	0	1	0	0	0	2	0	3	0	2	41	0	0	3	2	0	6	0	0	0	0	0	4	0	0	0	0	0	0	0	1	5	0	0	0	0	4	0	0	0	4	62	0	0	0	2	0
OTU_194	0	1	0	0	0	0	46	0	0	0	0	0	0	0	0	0	0	0	0	0	0	0	0	0	4	2	0	0	0	0	0	0	0	0	0	0	0	0	0	0	0	633	0	0	1	0	0	1	2
OTU_195	0	1	190	1	6	1	0	3	0	0	0	0	3	0	5	161	5	29	0	0	0	0	0	0	0	764	95	0	0	0	0	1	3	0	0	0	0	3	0	0	0	95	0	0	0	1	33	0	0
OTU_196	172	0	20	9	2	11	27	12	3	0	16	1	1	1	2	0	1	1	1	1	0	1411	0	2	284	32	2	1	0	8	7	0	37	0	0	1	1	77	0	0	21	0	0	1	3	92	5	31	0
OTU_197	0	0	0	0	0	0	0	0	0	0	0	0	213	0	0	0	0	0	0	0	0	0	0	0	0	0	0	0	0	0	0	0	0	0	0	0	0	0	0	0	0	0	0	0	0	0	0	0	0
OTU_198	2	4	16	23	4	6	24	13	2	10	3	11	7	8	4	2	24	25	27	7	68	6	19	6	12	5	43	0	12	60	4	6	0	75	5	21	20	9	23	21	2	22	26	3	9	8	14	6	10
OTU_199	0	0	0	0	0	0	0	29	0	0	0	0	0	0	0	0	0	0	0	0	0	0	0	0	0	0	1	4	30	0	708	0	0	2	0	0	3	0	0	0	0	0	3	0	0	0	0	3	17
OTU_2	1029	2101	915	29070	46	4958	17868	930	18227	83	156	988	11351	98	35979	87	110	35	613	138	122	4095	42814	400	1819	15614	91	7190	224	8233	33	5175	21769	795	25731	2295	1301	1220	18798	3588	19695	40	16	2273	38	1103	11916	1422	13095
OTU_20	0	13	209	137	1098	955	1	555	139	444	890	4	124	550	354	186	6	22	2	982	4	15	5	379	60	871	74	12	231	5	34	1	1408	22	5	354	536	4	13	796	1	327	96	3	524	1048	519	3282	125
OTU_200	0	0	239	1	0	196	0	0	0	71	18	0	20	3	13	8	56	0	0	6	0	0	0	0	1	7	0	0	0	0	21	0	0	0	0	51	7	0	0	19	2	14	12	0	67	42	3	0	83
OTU_201	1	0	116	0	16	60	0	0	0	0	0	0	7	0	10	0	23	1	0	0	14	0	0	10	0	13	1	0	0	0	0	0	0	9	0	0	0	0	0	4	8	0	17	4	52	77	0	0	2
OTU_202	0	0	0	0	0	0	0	0	0	0	0	0	0	0	0	0	0	1	0	0	0	0	0	0	0	0	0	0	0	0	0	0	0	0	0	0	0	0	0	0	0	0	0	0	0	0	0	0	0
OTU_203	0	0	0	0	0	0	0	0	0	0	0	0	0	0	0	0	0	0	0	0	0	0	0	0	0	0	0	0	0	0	0	0	0	0	0	0	0	0	0	0	0	0	0	0	0	0	0	0	0
OTU_204	0	0	2	0	0	14	0	0	0	1374	0	0	0	0	0	0	0	0	0	0	0	0	0	0	0	0	0	0	0	0	0	0	0	1	0	0	0	0	0	0	0	0	0	0	0	0	0	1	0
OTU_205	0	0	4	0	0	0	0	0	1	0	0	0	0	0	0	1	0	0	0	0	0	0	0	5	0	1	1	0	0	0	1	0	0	0	0	0	0	0	3	0	0	0	0	0	0	0	1	0	0
OTU_206	1	0	17	1	17	4	1	0	0	48	6	15	3	0	1	0	71	9	15	8	11	10	0	0	103	2	23	0	141	15	0	0	0	41	0	4	7	10	0	2	1	13	0	0	18	14	5	2	1
OTU_207	0	0	60	0	0	0	0	0	1	119	0	0	88	1	0	1	0	0	1	0	0	0	0	0	0	0	0	0	0	2	0	0	4	0	0	0	2	0	0	0	0	0	0	0	0	0	0	0	0
OTU_208	0	0	0	0	1	6	0	11	0	2	0	1	1	0	0	24	0	0	0	0	0	0	0	0	1	9	0	0	0	0	0	0	0	0	0	0	0	0	0	197	1	0	0	0	1	0	0	0	0
OTU_209	0	0	0	0	0	0	0	0	0	0	0	0	0	0	0	0	0	0	0	0	0	0	0	0	0	0	0	0	0	0	0	0	0	0	0	0	0	0	0	0	0	0	0	0	0	0	0	2	0
OTU_21	2	8	1515	21	672	208	603	2	1480	4155	1073	133	104	186	81	1572	968	381	37	290	104	537	2	532	2	13863	906	6	2	3	124	2	5	61	3	317	733	0	64	278	6	2169	579	58	2072	1395	270	7	386
OTU_210	4	0	0	5	29	15	17	6	0	14	51	4	0	27	1	6	0	0	0	24	5	37	0	0	2	5	0	41	22	77	2	0	0	4	0	1	30	0	5	7	2	4	41	0	0	54	6	0	1
OTU_211	0	0	0	0	0	0	0	0	0	0	0	0	17	0	0	0	0	0	0	0	0	0	0	0	0	0	0	0	0	0	0	0	0	0	0	0	0	0	0	0	0	0	0	0	0	0	0	0	0
OTU_212	0	0	0	0	0	0	0	0	0	0	0	0	1	0	0	0	0	0	0	0	0	0	0	0	0	0	0	0	2	0	0	0	0	0	0	0	0	0	0	0	0	0	0	0	0	0	0	2	0
OTU_213	0	0	0	0	0	0	0	0	1	0	0	0	0	0	0	0	0	0	0	0	0	0	0	0	0	0	0	0	0	0	0	0	0	0	0	0	0	0	0	0	0	0	0	0	0	0	0	0	0
OTU_214	0	0	0	0	0	0	0	0	0	0	0	0	0	0	0	6	7	0	0	0	0	0	0	0	0	0	0	0	0	0	0	1	0	0	0	0	0	0	1541	0	0	0	0	0	0	0	0	0	1
OTU_215	60	0	2	6	64	2	46	322	3	13	124	20	32	130	6	18	101	15	0	10	0	29	0	24	189	32	59	1	0	143	1	1	7	104	0	197	37	131	4	33	0	18	134	0	4	12	35	100	8
OTU_216	0	0	17	48	2	778	0	88	4	91	91	3	3	246	0	30	80	1	5	5	0	0	24	22	0	21	45	2	132	6	197	0	0	190	7	70	11	1	5	179	0	12	67	1	22	62	67	14	9
OTU_217	0	0	3	0	1	2	0	120	0	0	0	0	0	0	0	0	0	0	0	0	0	2	0	0	39	0	0	0	0	6	54	0	5	47	4	0	0	14	1	2	0	0	0	0	1	0	0	32	33
OTU_218	2	0	0	11	0	63	0	5	0	0	0	0	0	14	0	0	0	2	0	0	0	0	0	51	28	0	10	0	0	0	0	0	0	2	0	0	0	5	0	0	338	0	0	1	0	0	0	0	0
OTU_219	0	0	0	0	0	0	0	0	0	0	0	1	0	0	0	0	1	0	0	0	0	0	0	0	0	0	0	0	0	0	0	0	0	0	0	0	1	0	0	0	0	0	0	1	0	0	0	0	0
OTU_22	6	3	1800	683	321	0	0	36	1	8513	0	1417	7	0	15	6	120	4	19	25	0	4	1	145	0	906	15451	1096	0	0	5	0	3	3	7	4	1	15	13	5444	5	0	4	6	1297	481	122	3	0
OTU_220	0	0	12	0	9	368	0	0	17	0	0	0	9	5	0	0	0	1	0	0	0	0	0	3	0	0	0	0	0	0	0	0	14	0	0	4	16	0	1	22	0	15	0	0	0	0	0	0	0
OTU_221	1	0	0	1	0	2	201	0	0	0	0	0	0	0	0	0	1	0	0	0	0	0	17	1	0	0	0	0	3	0	0	0	0	2	0	0	0	0	1	36	557	0	0	0	0	0	0	0	4
OTU_222	0	0	0	0	1	0	0	0	0	0	0	0	0	0	0	0	0	0	0	0	0	0	0	69	0	11	0	0	0	0	0	0	0	0	0	0	0	0	0	0	0	202	0	0	0	0	0	0	0
OTU_223	0	0	0	2	0	1	19	0	0	0	22	0	1	0	1	0	1	2	0	1	1	0	0	1	0	2	0	0	0	1	0	0	0	0	0	2	0	0	4	0	0	23	0	0	0	0	1	0	0
OTU_224	0	0	7	0	0	0	0	0	25	20	0	0	3	12	0	0	1	1	0	3	0	0	0	1	0	0	0	0	0	0	0	1	131	0	0	0	18	0	0	6	0	7	5	0	0	0	0	0	0
OTU_225	0	0	0	0	0	0	0	0	0	600	0	0	0	0	0	0	0	0	0	0	0	0	0	0	0	0	0	0	0	0	0	0	1	0	0	0	0	1	0	1	0	0	0	0	0	0	0	0	1
OTU_226	0	0	0	0	0	28	0	23	1	1	0	0	0	0	0	0	0	0	0	0	0	0	0	1	1	0	0	0	0	0	0	0	1	0	1	0	7	0	0	61	0	0	0	0	371	110	1	1	1
OTU_227	0	2	1	7	0	123	0	0	0	0	0	0	0	0	8	2	0	0	0	0	0	0	0	18	1	0	1	0	0	0	0	0	11	0	0	0	0	1	2	1	5	0	0	0	0	0	0	53	0
OTU_228	2	3	11	10	6	2	0	13	3	0	1	5	10	1	6	2	1	7	6	12	36	0	14	6	2	7	21	0	12	53	12	0	0	10	0	15	2	4	26	3	0	9	7	6	7	3	3	6	18
OTU_229	1	0	0	8	0	2	4	0	0	0	0	0	0	0	0	1	0	0	0	0	6	0	0	25	3	0	1	0	0	0	0	0	16	0	0	0	0	0	0	0	930	0	0	4	0	0	0	0	0
OTU_23	56	9	220	690	48	222	343	128	10	708	49	142	2655	128	106	324	352	204	1558	386	6127	32	6	366	255	5	122	2	395	433	606	9	86	82	3	226	525	327	139	288	1	2352	121	15	5423	106	257	47	43
OTU_230	56	0	3	8	6	11	26	868	0	11	28	49	5	95	5	20	17	2	1	11	17	24	1	0	191	4	16	4	57	0	1077	0	13	45	0	14	39	13	0	19	0	9	33	0	39	9	2	2	22
OTU_231	0	0	0	0	0	9	0	0	0	0	0	0	0	0	0	2	0	0	9	3	0	0	0	0	1	1	0	0	0	0	0	0	0	0	0	0	5	0	8	3	1	151	0	0	0	3	0	0	3
OTU_232	0	0	0	1	0	63	0	1	0	0	0	0	0	0	0	0	4	1	0	5	0	0	0	0	0	0	0	0	18	0	0	228	0	0	2	1	0	2	0	0	0	0	0	9	0	1	0	0	0
OTU_233	0	0	0	0	0	0	0	0	0	0	0	0	0	0	0	0	0	0	0	0	0	0	0	0	0	0	0	0	0	0	0	0	0	0	0	0	0	0	0	0	1	0	0	0	0	0	0	0	0
OTU_234	0	0	0	0	0	0	0	0	0	105	0	0	0	0	0	0	0	11	1	0	0	0	0	0	0	0	0	0	0	0	0	0	0	0	0	259	0	0	0	0	0	24	0	10	0	0	0	0	0
OTU_235	0	0	0	0	0	9	0	9	3	2	36	12	0	61	0	38	0	4	1	3	0	4	0	0	0	2	0	0	0	0	1	0	0	3	1	1	14	0	0	11	0	0	125	0	1	0	2	0	7
OTU_236	0	0	16	0	2	4	0	0	0	28	0	0	2	0	0	0	3	0	0	9	0	0	0	0	0	1	13	0	0	0	0	1	13	0	0	0	4	0	0	5	0	3	0	0	8	0	3	1	28
OTU_237	0	0	22	0	0	0	5	1	2	1	0	0	57	0	0	0	16	14	3	0	0	0	0	0	9	0	5	0	0	0	0	1	5	2	0	0	0	2	0	1	0	0	0	0	0	0	65	0	0
OTU_238	0	0	14	0	0	119	0	0	0	10	0	0	15	12	0	27	14	1	0	0	0	0	0	0	0	0	0	0	0	0	131	0	0	0	0	0	0	0	0	6	0	0	16	0	0	21	0	0	0
OTU_239	0	0	435	0	0	20	1	0	0	51	0	0	0	3	0	0	1	3	0	0	0	0	0	0	0	0	0	0	0	0	0	0	0	0	0	0	0	0	0	0	0	12	0	0	0	0	0	0	0
OTU_24	5	2	586	1	951	899	1402	1312	14	72	246	3	1510	1291	30	2475	938	3409	33	1586	4	6	2	1	0	644	1	4	2	0	6	6	228	68	6	2	925	0	37	784	9	4	2317	1	2284	682	1818	3218	140
OTU_240	0	0	0	0	0	1	1	0	3	0	0	0	0	0	0	1	0	1	0	0	0	0	0	0	0	0	0	0	0	0	0	0	1	0	0	0	0	0	1111	0	1	0	1	0	0	0	0	0	0
OTU_241	0	0	0	0	0	0	47	0	0	4	6	24	18	3	3	0	2	0	0	11	26	0	1	16	210	0	2	0	0	1	0	0	4	0	0	9	12	3	0	0	0	15	4	0	2	2	3	0	0
OTU_242	0	1	8	0	0	10	0	0	2	33	11	0	35	0	0	0	1	2	0	0	0	0	0	0	1	5	0	0	0	0	0	0	0	0	0	14	11	0	3	36	0	19	0	0	0	8	6	0	0
OTU_243	0	0	0	0	0	0	0	0	0	0	0	0	0	0	0	0	0	0	0	0	0	0	0	0	0	0	0	0	0	0	0	0	0	0	0	0	0	0	0	0	0	0	0	0	1	0	0	0	0
OTU_244	0	0	82	0	4	4	0	43	0	0	1	0	0	30	0	20	0	1	0	0	0	0	0	13	0	20	5	0	0	0	11	0	0	0	0	0	33	0	0	20	0	0	15	0	13	8	0	0	0
OTU_245	0	0	0	0	0	0	0	0	0	0	0	0	0	0	0	0	0	5	0	0	0	0	0	0	0	0	0	0	0	0	0	0	0	0	0	0	65	0	0	0	0	208	0	0	0	0	0	0	0
OTU_246	0	0	0	0	0	82	0	0	0	0	0	0	0	0	0	0	0	0	0	0	1	0	0	0	1	0	0	0	0	0	0	0	0	0	0	0	0	0	0	0	0	0	1	0	1	0	0	0	0
OTU_247	0	0	0	0	2	0	29	1	0	3	5	0	0	2	5	0	0	0	0	0	1	0	0	0	0	0	0	0	0	0	0	0	22	0	1	0	0	0	2	0	0	0	0	0	17	12	0	0	8
OTU_248	791	0	0	0	0	0	0	0	0	0	0	0	0	0	0	0	0	1	0	0	0	0	0	0	0	0	0	0	0	0	0	0	0	0	0	0	0	0	0	0	0	0	0	0	0	0	0	0	0
OTU_249	0	1	4	0	0	0	0	0	0	0	0	0	12	0	0	4	0	0	0	0	0	0	0	0	0	0	0	0	0	1	0	226	0	0	0	0	2	5	554	0	0	0	0	4	0	2	0	0	0
OTU_25	5	6	23	18	50	70	86	652	16	78	194	544	25	106	228	138	6	8	1	265	7	12	3	65	92	82	28	6	4634	18	24	7	2675	124	7	9	97	1	4	138	2	52	27	0	326	2012	49	97	47
OTU_250	0	0	0	0	0	0	0	0	0	0	0	0	0	0	0	0	0	0	0	0	0	0	0	0	0	0	0	0	0	0	0	0	0	0	0	0	0	0	0	0	0	0	0	0	0	0	0	0	0
OTU_251	165	0	6	28	0	0	0	1	0	11	1	0	156	0	2	0	0	0	3	0	0	0	0	0	0	0	0	0	0	0	0	0	0	0	0	3	1	2	11	0	0	6	139	0	0	4	5	3	5
OTU_252	1	0	0	21	7	171	0	0	0	0	0	0	1	0	5	0	0	0	0	0	0	0	0	0	0	0	0	0	0	0	0	0	2	162	0	0	0	0	0	0	3	0	0	0	6	0	0	27	0
OTU_253	0	0	0	23	1	682	52	8	0	0	5	0	4	0	0	0	0	0	0	1	0	17	0	0	118	3	1	0	0	0	37	0	12	0	0	1	0	1	0	1	10	0	0	0	37	39	0	281	8
OTU_254	11	5	357	406	4228	107	194	1023	1494	527	272	8830	339	312	348	1262	1271	68	47	5430	356	2306	34	3506	11	1149	312	497	15	3176	10	22	743	8150	50	49	477	120	58	314	10	867	378	80	1541	3442	1521	41	501
OTU_255	1	0	0	0	3	0	0	0	1	0	0	0	0	0	0	1	0	0	0	0	0	0	0	0	0	44	0	0	0	0	0	0	0	0	0	0	0	0	0	0	0	0	0	0	0	1	0	0	0
OTU_256	0	0	0	3	0	51	50	0	0	0	0	0	0	0	0	0	0	1	0	0	0	0	0	51	18	0	2	0	0	0	0	0	21	0	0	0	0	0	1	3	332	2	0	0	0	0	0	0	0
OTU_257	0	0	0	0	0	0	0	0	0	0	0	0	0	0	0	0	0	0	0	0	0	0	0	0	0	0	0	0	0	0	0	0	0	0	0	0	0	0	0	0	0	0	0	0	0	0	0	0	0
OTU_258	2	1	113	0	0	2	5	0	0	0	0	0	3	0	0	0	1	3	0	0	1	0	0	0	2	0	0	0	0	3	0	0	0	59	1	6	0	0	0	0	4	0	0	0	2	0	0	0	0
OTU_259	0	0	48	0	0	0	0	0	0	26	0	0	0	1	0	0	3	0	0	0	0	0	0	0	0	0	0	0	0	0	0	0	0	0	0	0	1	0	0	0	0	0	1	0	0	0	0	0	0
OTU_26	48	18	17	3	401	2271	3	1901	3	10	1120	9	0	25	3	91	1	38	1	2	3602	755	1	657	7	297	0	0	13	875	17	8	829	3065	17	172	6	2	28	7	40	390	197	1	2869	6	15	4	110
OTU_260	0	0	4	0	0	0	0	0	0	0	0	0	0	0	0	2	1	0	0	0	5	4	0	0	0	25	0	0	0	0	0	0	0	0	0	0	0	0	0	31	2	0	0	0	0	0	0	0	0
OTU_261	0	0	0	13	4	2	1	14	1	3	2	0	2	3	0	6	0	4	0	22	0	8	0	8	0	5	5	0	0	0	1	0	1	7	0	1	4	0	0	6	0	2	4	0	5	17	1	0	1
OTU_262	5	6	2	4	4	1	3	0	2	1	9	5	4	6	1	3	9	10	5	1	34	0	80	0	12	0	14	2	5	36	1	0	0	20	21	70	5	15	15	3	0	2	9	1	1	0	3	5	4
OTU_263	0	0	0	0	0	3	0	0	0	0	0	0	0	1	0	1	0	0	1	0	0	0	2	0	0	0	0	0	1	0	0	0	0	0	0	0	0	0	2	2	54	0	0	4	0	0	0	0	1
OTU_264	0	0	0	0	0	31	24	0	0	3	9	0	4	10	0	9	0	3	0	0	0	0	0	0	0	1	0	0	0	0	38	0	3	0	0	0	9	1	0	23	0	1	28	0	16	5	0	18	4
OTU_265	0	0	0	0	0	0	0	0	0	0	0	0	0	0	0	0	0	0	0	0	0	0	0	0	0	0	0	3	0	0	0	0	0	0	0	0	0	0	0	0	0	0	0	0	0	0	1	0	0
OTU_266	0	0	0	0	0	0	31	18	0	0	0	0	0	0	26	0	0	1	0	0	0	0	0	0	0	0	0	0	0	0	1	0	0	0	0	0	0	0	0	29	0	0	0	0	0	0	0	0	0
OTU_267	0	0	6	0	0	73	0	0	0	0	0	0	0	2	0	0	0	1	0	0	0	0	0	4	0	0	0	0	0	0	0	0	2	0	0	0	0	0	0	0	0	2	0	0	0	0	0	0	0
OTU_268	0	0	2	0	18	13	15	10	1	2	24	0	2	4	5	15	1	1	0	11	0	0	1	1	0	1	0	0	0	0	7	1	0	0	3	25	3	0	0	8	1	3	4	0	22	3	0	0	0
OTU_269	0	0	0	0	0	0	0	0	0	0	0	0	144	1	0	0	0	0	0	0	0	0	0	0	0	2	0	0	0	0	0	0	1	0	0	0	0	0	0	0	0	0	0	0	0	0	0	0	0
OTU_27	0	10347	2178	5	14	0	0	0	0	0	0	18	92	0	0	0	50	1	17575	0	3	1	0	0	1	2214	0	0	0	0	0	1	0	0	0	1	0	0	0	0	1	5	7	114	1580	1	0	0	0
OTU_270	6	0	0	2	0	0	5	5	0	0	3	0	0	0	0	0	0	0	0	0	0	0	0	0	0	0	0	1	22	0	160	0	0	0	0	0	0	0	0	0	2	1	0	0	0	0	0	28	0
OTU_271	7	0	2	7	0	29	2	5	0	0	0	0	3	0	0	4	6	0	3	0	17	0	0	0	0	0	15	0	14	4	0	8	1	37	16	1	0	3	22	0	92	2	2	0	0	0	0	0	0
OTU_272	0	0	2	0	0	192	0	0	0	0	0	0	0	0	0	0	0	0	0	0	0	0	0	0	0	0	0	0	0	0	0	0	0	0	0	0	0	0	0	0	0	0	0	0	0	0	0	0	0
OTU_273	0	0	7	1	0	0	0	0	0	0	2	0	0	0	0	0	1	1	3	0	6	0	0	0	1	0	3	0	0	0	0	0	0	4	0	1	0	2	0	0	0	0	0	0	0	0	0	2	0
OTU_274	0	0	4	16	1	1	0	13	0	5	2	0	6	0	0	3	12	16	0	1	5	21	0	17	32	2	12	67	7	0	0	0	34	1	0	6	0	0	1	1	0	2	4	0	2	1	2	0	2
OTU_275	0	1	0	0	2	9	0	0	2	0	2	0	0	0	0	0	0	0	0	3	2	4	0	0	0	9	0	0	0	0	0	4	0	0	0	5	4	0	0	0	0	0	0	0	119	2	0	0	108
OTU_276	0	0	0	1	0	41	10	37	0	4	1	0	1	1	0	1	3	5	0	7	0	14	6	0	26	0	8	2	7	2	27	0	1	2	0	1	0	1	0	1	1	0	5	2	1	2	0	0	5
OTU_277	0	0	0	11	0	16	8	0	0	0	0	0	0	0	0	0	0	0	0	0	0	0	0	0	0	0	0	0	1	2	0	0	0	0	0	0	0	6	0	0	0	0	0	0	0	0	0	0	0
OTU_278	0	0	6	0	2	0	0	0	1	80	0	0	0	0	0	0	0	0	0	0	0	0	0	0	0	8	0	0	0	0	219	0	0	0	0	10	19	0	0	0	0	0	0	0	2	43	0	1	1
OTU_279	5	0	9	12	2	122	12	95	0	2	2	9	40	39	2	17	5	3	0	0	0	17	0	3	47	12	2	0	5	2	47	0	7	3	1	74	28	1	0	17	1	3	15	0	47	21	6	64	3
OTU_28	1	0	4	7	0	582	0	60	0	283	0	2	85	0	0	0	133	62	4	0	1508	323	2	1756	1	1	1287	0	0	0	0	30447	0	0	1	2	0	4	0	0	0	992	1	7	2	2	1	0	0
OTU_280	0	0	0	67	0	0	0	0	0	0	0	0	0	0	0	0	0	1	0	0	0	0	0	0	0	0	0	0	0	0	0	0	0	0	0	0	0	0	0	0	516	0	0	0	0	0	1	0	0
OTU_281	0	0	0	0	0	0	0	0	0	637	0	0	0	0	0	0	0	0	0	0	0	0	0	0	0	0	0	0	0	0	0	0	0	0	0	0	0	0	0	0	0	0	0	0	0	0	0	0	0
OTU_282	0	0	0	0	0	0	0	0	0	429	0	0	0	0	0	0	0	0	0	0	0	0	0	0	0	0	0	0	0	0	0	0	0	0	0	0	0	0	0	0	0	0	0	0	0	0	0	0	0
OTU_283	0	0	0	2	0	4	3	1	0	1	0	0	0	1	0	0	0	1	0	0	6	0	1	1	2	0	0	0	0	0	0	0	0	0	0	0	0	1	0	0	252	0	0	0	0	0	0	3	0
OTU_284	0	0	5	0	0	4	14	0	0	25	0	0	8	0	19	0	1	0	0	8	0	0	0	1	0	1	0	0	0	0	1	0	0	0	0	8	5	0	0	54	2	43	0	0	2	48	2	2	0
OTU_285	0	0	60	0	0	0	1	0	0	0	0	0	0	0	0	0	3	0	0	0	0	0	0	0	0	9	1	0	0	0	0	0	0	0	0	0	0	0	0	0	0	0	0	0	0	0	0	0	0
OTU_286	0	0	0	0	0	0	0	0	0	0	0	0	0	0	0	0	0	0	0	0	0	0	0	0	0	0	0	0	0	0	0	0	0	0	0	0	0	0	0	0	0	0	0	0	0	0	0	0	0
OTU_287	0	0	0	0	0	0	0	0	0	0	0	0	0	0	0	0	0	0	0	0	0	0	0	0	0	0	0	0	0	0	0	0	0	0	0	0	0	0	0	0	0	0	0	0	0	0	0	0	0
OTU_288	0	0	0	0	0	0	0	0	0	0	90	0	0	0	0	54	0	0	0	0	0	0	0	0	0	0	0	0	0	0	0	0	0	0	0	0	0	0	0	0	0	0	0	0	5	0	0	0	0
OTU_289	0	0	0	0	0	0	0	0	0	1	0	0	0	0	0	0	0	15	2	0	0	0	0	0	0	26	0	0	0	0	0	0	0	0	0	0	0	0	0	89	0	0	0	3	0	0	0	0	0
OTU_29	7	2	1314	1049	543	258	447	0	2	540	568	74	1737	685	66	515	2139	1742	91	560	175	112	8	197	8	250	779	1412	890	4	6	1	2	1863	8	3669	650	120	54	567	14	726	1082	2	5	208	765	4	4
OTU_290	0	0	188	0	0	0	0	0	0	0	0	0	0	0	0	0	0	0	0	0	0	0	0	168	0	0	0	0	0	0	0	0	0	0	0	0	0	0	0	0	0	0	0	0	0	0	0	0	0
OTU_291	0	0	0	0	5	0	0	0	0	0	0	0	0	0	0	0	0	0	0	0	0	0	0	0	0	0	0	0	0	2	0	0	0	0	0	0	7	0	0	0	0	0	0	0	0	0	0	0	0
OTU_292	3	7	24	7	3	0	2	0	2	0	5	3	3	4	1	1	1	5	9	1	88	2	5	6	7	0	1	0	8	34	0	1	1	18	2	1	16	11	11	1	0	13	7	5	10	0	3	3	0
OTU_293	0	0	0	0	0	0	0	0	0	0	0	0	0	0	0	1	1	0	0	5	0	0	0	19	2	469	0	0	0	1	2	0	2	0	0	2	0	0	0	1	0	0	0	0	1	2	0	0	0
OTU_294	0	0	0	0	0	0	0	0	0	28	0	0	0	0	0	0	0	42	0	12	0	0	0	0	0	0	0	0	0	0	0	0	0	0	0	0	0	0	0	0	0	186	0	4	91	0	0	0	0
OTU_295	385	0	8	27	224	21	6	7	2	12	142	299	19	137	11	202	97	11	8	182	1	11	1	23	33	18	362	24	23	10	45	0	6	96	1	12	93	555	0	17	1	74	39	0	45	17	69	20	1
OTU_296	0	0	3	0	1	0	0	0	0	0	0	0	0	31	0	0	0	0	0	0	0	0	0	0	0	0	0	0	0	0	0	0	9	0	0	0	0	0	0	0	0	0	6	0	5	0	0	0	0
OTU_297	0	0	0	0	0	0	0	0	0	0	0	0	0	0	0	0	0	0	0	0	0	0	0	0	0	0	0	0	0	0	0	0	0	0	0	0	0	0	0	0	0	0	0	0	0	0	0	0	0
OTU_298	0	0	2	18	3	11	21	4	0	7	0	0	22	12	5	12	0	1	0	5	2	0	0	0	0	2	0	0	0	0	0	0	0	0	0	1	3	0	3	24	0	1	27	0	2	41	0	24	2
OTU_299	0	0	0	0	0	0	0	0	0	0	0	0	0	0	0	0	0	0	0	0	0	0	0	0	0	0	0	0	0	0	0	0	0	0	0	0	0	0	0	0	0	0	0	0	0	0	0	0	0
OTU_3	6878	42	2783	1548	5834	1000	1426	13913	239	4033	9786	2895	2581	32434	1175	6304	10702	6180	989	2195	1370	6844	143	1075	18018	1897	6774	352	5309	3209	15707	39	463	7637	80	1290	10475	16312	1585	2330	75	3640	10023	92	4897	1196	3906	28975	2108
OTU_30	41	32	29	542	4	218	164	233	12	271	250	70	220	152	3	241	858	822	563	761	5958	0	3	1034	866	55	102	25	10	5587	65	4	7	349	4	2604	1081	125	59	299	2	330	29	10	912	176	328	2	47
OTU_300	0	0	0	0	0	0	0	0	0	0	0	0	0	0	0	0	0	0	0	0	0	0	0	0	0	0	0	0	0	0	0	0	0	0	0	0	0	0	0	0	0	0	0	0	0	0	0	0	0
OTU_301	0	0	0	0	0	0	0	0	0	5	0	0	0	0	0	0	0	0	0	0	0	1	0	0	0	0	0	0	0	0	0	0	0	0	0	0	0	0	0	0	0	0	0	0	0	31	0	0	0
OTU_302	0	0	0	0	0	0	0	0	1	0	0	0	0	0	0	0	1	0	0	0	0	0	0	0	0	0	0	0	0	0	0	0	0	0	0	0	0	0	0	0	0	0	0	0	0	0	0	0	0
OTU_303	0	0	276	0	0	0	0	0	0	0	0	0	0	0	0	0	0	0	24	0	0	0	0	0	0	0	0	0	0	0	0	0	0	0	0	0	0	0	0	0	0	0	0	0	0	0	0	0	0
OTU_304	0	0	0	0	0	0	0	0	0	0	0	0	0	0	0	0	0	0	0	0	0	1	0	0	0	0	0	0	0	0	0	0	0	1	0	0	0	0	0	0	0	0	0	0	0	0	0	0	0
OTU_305	0	0	1	0	0	24	0	0	4	0	0	0	10	0	0	0	0	0	0	0	0	0	0	0	0	3	0	0	0	0	0	0	0	0	0	0	2	0	0	287	0	0	0	0	0	0	0	0	0
OTU_306	0	0	0	0	0	0	0	0	0	0	0	0	0	0	0	208	0	0	0	0	0	0	1	0	0	0	0	0	0	0	0	0	0	0	0	0	0	0	0	72	0	0	0	0	0	0	0	0	0
OTU_307	0	0	0	0	0	0	0	0	0	0	0	0	0	0	0	0	0	0	0	0	0	0	0	0	0	0	0	0	0	0	0	0	0	0	0	0	0	0	0	0	0	0	0	0	0	0	0	0	0
OTU_308	0	0	0	0	9	0	0	0	0	23	37	0	0	69	0	0	0	0	0	0	0	0	0	0	0	20	0	0	0	0	0	0	0	0	0	0	0	0	0	0	0	36	69	0	0	0	0	2	0
OTU_309	0	0	4	0	0	11	0	0	0	0	0	0	0	0	0	6	0	0	0	2	0	0	0	0	0	2	0	0	0	0	1	0	0	0	0	1	1	0	0	8	0	15	18	0	2	6	0	0	0
OTU_31	2	86	690	0	54	11815	0	0	1	0	41	0	0	1	0	150	1	624	164	308	4	1	0	6	4	207	0	0	35	0	0	0	0	0	0	0	46	0	0	0	0	346	0	4	3412	3	120	0	356
OTU_310	0	0	0	0	0	0	0	2	0	0	0	0	0	0	0	0	0	0	0	1	0	0	0	0	0	0	0	0	0	0	1	0	0	0	0	0	0	0	0	0	0	0	0	0	0	0	0	0	0
OTU_311	1	0	59	0	8	11	0	1	2	12	0	0	8	23	0	48	126	297	2	9	0	10	0	18	0	9	13	0	0	0	0	0	2	0	0	16	54	1	1	50	0	47	22	0	0	0	24	3	17
OTU_312	0	0	1	387	4	297	0	106	3	2	284	259	0	0	824	1	0	0	1	1	2	0	0	6	44	21	0	0	3	0	1	0	1747	0	0	0	2	0	0	12	0	2	0	2	2	3	3	0	1
OTU_313	0	0	0	0	1	2	14	6	0	4	1	0	0	0	0	6	0	0	0	11	0	0	0	0	0	10	1	0	0	0	0	0	2	0	0	3	0	0	0	12	0	6	8	0	11	11	3	0	2
OTU_314	0	0	16	0	17	2	0	6	81	16	36	5	38	11	1	29	29	19	0	1	0	8	0	26	24	2	23	2	7	0	0	0	1	23	0	11	26	0	23	34	0	10	63	0	9	49	58	0	0
OTU_315	0	0	0	0	0	0	0	0	0	0	0	0	0	0	0	0	0	0	0	0	0	0	0	0	0	0	0	0	0	0	0	0	0	1	0	0	0	0	0	0	0	0	0	0	0	0	0	0	0
OTU_316	0	0	0	0	0	1	0	0	0	0	1	0	3	0	0	0	7	0	0	0	0	0	22	0	0	0	0	2	0	0	264	0	0	0	0	0	0	0	0	0	0	0	0	0	2	16	0	4	0
OTU_317	0	0	0	0	0	0	0	0	0	0	0	0	0	0	0	0	0	0	0	0	0	0	0	0	0	0	0	0	0	0	0	0	0	0	0	0	0	0	0	0	0	0	0	0	0	0	0	0	0
OTU_318	0	0	0	0	0	0	0	0	0	0	0	0	0	0	0	0	0	0	0	0	0	0	0	0	0	0	0	0	0	0	0	0	0	0	0	0	0	0	0	0	0	0	0	0	0	0	0	0	0
OTU_319	0	0	0	0	0	0	0	0	2	0	0	0	0	0	0	0	0	0	0	0	0	0	0	0	0	0	0	0	0	0	0	0	0	0	0	0	176	0	0	0	0	0	0	0	0	0	0	0	0
OTU_32	0	2	194	8	567	32	13	0	9	153	7184	667	542	1029	157	274	73	83	10	739	40	275	0	84	2	110	431	7	297	402	750	4	149	495	7	16	392	253	7	374	1	516	240	2	137	2193	212	54	10
OTU_320	0	0	0	0	0	0	0	0	0	0	0	0	0	0	0	0	0	0	0	0	0	0	0	0	0	0	0	0	0	0	0	0	0	0	0	0	0	0	0	0	0	0	0	0	0	0	0	0	0
OTU_321	0	0	3	0	0	1	0	0	0	19	3	10	1	0	0	7	36	12	0	14	0	2	0	9	0	14	41	0	0	0	2	0	0	19	0	0	13	0	0	13	0	6	0	0	8	5	1	0	0
OTU_322	0	0	0	0	0	135	0	0	0	0	0	0	0	0	0	0	0	0	0	0	0	0	0	0	0	0	0	0	0	0	102	0	0	0	0	0	0	0	0	0	0	0	0	0	0	19	0	0	0
OTU_323	0	0	5	1	16	4	7	18	0	4	14	3	0	5	0	2	12	9	0	10	0	3	0	0	0	3	1	0	4	0	55	0	0	0	0	15	10	5	2	12	0	2	9	0	2	4	3	1	4
OTU_324	0	0	0	0	0	0	242	0	0	0	0	0	0	0	0	0	0	0	0	0	0	0	0	0	0	0	0	0	0	0	0	0	0	0	0	0	0	0	0	3	0	0	0	0	0	0	0	0	0
OTU_325	0	0	0	0	0	0	0	0	0	0	0	0	0	0	0	0	0	0	0	0	0	0	0	0	0	0	0	0	0	0	0	0	0	0	0	0	0	0	0	0	0	6	0	0	0	0	0	0	0
OTU_326	1	0	4	0	2	1	0	5	0	0	1	0	18	1	0	0	0	0	1	6	0	0	0	1	0	3	0	0	1	0	24	0	22	11	0	11	8	0	0	10	1	0	5	0	7	1	0	0	0
OTU_327	0	0	0	0	0	0	0	0	0	0	0	0	0	0	0	0	4	6	0	0	0	0	0	0	0	0	0	0	0	0	0	0	0	0	0	0	0	0	0	0	0	0	0	0	0	0	23	0	0
OTU_328	0	0	0	33	0	23	6	1	0	0	0	0	0	0	1	0	0	0	0	0	7	0	0	27	23	0	1	0	0	0	0	0	5	0	0	0	0	9	0	0	83	0	0	0	0	0	1	2	0
OTU_329	0	0	7	7	0	388	0	8	1	9	6	0	0	28	0	3	13	0	0	3	0	0	0	6	0	1	8	0	10	0	17	0	0	24	0	7	3	0	0	14	0	2	9	0	8	8	2	1	0
OTU_33	10	4	803	104	217	81	106	2	6	87	157	6667	398	71	18	301	546	272	24	3663	17	20	8	1206	2793	146	2066	26	4539	130	7	12	245	1424	5	79	856	4529	12	188	5	25	215	7	426	1629	880	21	4
OTU_330	0	0	0	0	0	0	0	0	0	0	0	0	0	0	0	0	0	0	0	0	0	0	0	0	0	0	0	0	0	0	0	0	0	0	0	0	0	0	0	0	0	0	0	0	0	0	0	0	0
OTU_331	0	28	0	0	0	13	1	6	1131	0	0	11	0	0	6	0	493	218	10844	3	4	0	1	5	1	2	1	0	2653	2	0	5231	0	0	18	0	11	5	0	0	0	20	6	43	3	1	5	0	3
OTU_332	0	0	2	0	3	2	101	0	7	14	0	0	0	0	0	8	0	2	0	5	0	0	0	0	0	12	1	0	0	0	5	0	0	0	0	0	9	0	0	3	0	9	3	0	29	26	0	0	0
OTU_333	0	0	0	1	0	0	0	0	0	0	0	0	0	0	0	0	0	0	0	0	0	0	0	0	74	0	0	0	31	0	0	0	0	0	0	0	0	6	0	0	0	1	0	0	0	0	0	0	12
OTU_334	0	0	0	1	0	0	167	2	0	0	0	0	0	0	0	0	0	0	0	0	0	0	0	2	0	0	0	0	0	0	0	0	0	0	0	0	0	0	3	2	164	0	0	0	0	0	0	0	6
OTU_335	0	0	0	0	50	0	0	0	0	0	0	0	0	0	0	0	0	0	0	0	0	0	0	0	0	0	0	0	0	0	0	0	0	0	0	0	0	0	0	0	0	0	0	0	0	0	0	0	0
OTU_336	0	0	0	0	0	0	0	0	0	0	0	0	0	0	0	0	0	0	0	0	0	0	0	0	0	11	0	0	0	0	0	0	0	0	1	0	0	0	0	0	0	0	0	0	32	0	0	0	2
OTU_337	0	0	7	0	1	16	0	8	0	4	13	0	7	0	0	2	0	2	0	5	0	0	0	0	0	6	0	0	0	0	18	0	0	0	0	21	6	0	0	3	3	5	17	0	1	12	2	0	0
OTU_338	3	0	4	2	0	0	0	0	0	0	0	0	0	0	0	0	0	0	0	1	63	0	0	0	0	0	2	1	5	29	0	0	0	10	0	0	0	0	0	0	0	0	0	0	0	0	0	0	0
OTU_339	0	0	5	0	1	2	0	16	0	5	25	0	13	0	0	0	26	1	0	0	0	0	0	0	0	0	6	0	0	0	0	0	0	0	0	3	10	0	0	44	0	10	2	0	12	0	8	0	0
OTU_34	0	0	1	0	0	1360	0	5	5	1513	0	2	239	1	0	34	675	58	5	0	6	904	3	6329	8	227	3301	5	2	0	3	14	8	0	0	233	0	1	38	3	0	4	2	45	678	5	1760	10	1
OTU_340	0	0	0	0	0	22	0	0	0	0	0	0	0	0	0	0	0	0	0	7	0	0	0	2	0	0	0	0	0	0	0	0	0	0	0	0	0	1	0	72	0	0	0	0	0	0	0	0	0
OTU_341	0	0	0	0	0	0	0	0	0	0	0	0	0	0	0	0	0	0	0	0	0	0	0	0	0	0	0	0	0	0	0	0	0	0	0	0	0	0	0	0	0	0	0	0	0	0	243	0	0
OTU_342	0	0	0	2	0	0	0	0	0	28	0	0	2	0	0	0	28	0	0	35	0	0	0	0	0	0	0	0	0	0	0	0	0	0	0	2	0	0	0	0	0	25	0	0	0	0	1	0	0
OTU_343	1	0	0	0	0	1	6	0	0	0	0	0	0	0	0	0	0	0	0	0	5	0	1	1	5	0	2	0	0	0	0	0	1	0	0	0	0	4	0	0	285	0	0	0	0	0	0	0	0
OTU_344	10	3	7	1	5	1	3	0	0	4	0	1	0	7	1	2	2	4	1	0	38	0	13	1	3	0	6	0	5	14	3	3	1	17	0	32	3	3	6	3	0	2	4	0	2	0	1	0	1
OTU_345	0	0	0	0	0	0	0	0	0	0	0	0	0	0	0	0	0	0	0	0	0	0	0	0	0	0	47	0	0	0	0	0	1	0	0	0	0	0	1	0	0	0	0	0	0	0	0	0	0
OTU_346	0	0	0	0	0	0	0	0	0	0	0	0	0	0	0	0	0	0	0	0	0	0	0	0	0	0	0	0	0	0	0	0	0	0	0	0	0	0	0	0	0	0	0	0	0	0	0	0	0
OTU_347	0	0	0	8	0	4	1	19	1	1	14	78	0	4	25	2	0	0	0	0	0	0	0	0	0	1	0	0	8	0	0	0	81	37	1	0	4	0	0	3	0	0	0	0	0	46	1	0	0
OTU_348	6	4	1	1	0	1	4	3	3	0	0	0	1	1	3	1	2	2	0	2	32	0	2	4	0	3	3	0	14	6	3	0	0	18	0	14	0	2	8	1	0	4	6	0	0	1	0	8	0
OTU_349	0	0	0	0	0	0	0	0	0	140	0	0	0	0	0	0	9	0	0	0	0	0	0	0	0	0	0	0	0	0	0	0	0	1	0	0	0	0	0	0	0	8	0	0	0	94	0	1	0
OTU_35	1	20	9177	1	1	4	2390	0	0	490	291	2	403	654	82	140	503	766	285	555	631	48	0	91	8	113	369	289	2	0	0	15	290	447	1	0	2	0	2	0	2	548	1205	6	986	471	117	5	0
OTU_350	0	0	0	0	0	0	0	0	0	0	0	309	0	0	0	0	0	0	0	0	0	0	0	0	0	0	0	0	0	0	0	0	0	0	0	0	0	0	0	0	0	0	0	0	0	0	0	0	0
OTU_351	0	0	0	0	2	8	1	0	0	5	0	0	1	0	2	1	1	3	0	5	0	0	0	0	0	0	0	0	0	0	0	0	0	0	0	0	0	0	1	0	0	0	0	0	89	124	0	0	0
OTU_352	0	0	0	0	22	0	0	0	0	0	0	0	0	0	0	0	0	0	0	0	0	0	0	0	0	0	0	0	0	0	0	0	0	0	0	0	0	0	0	0	0	0	0	0	69	0	0	0	0
OTU_353	0	0	0	0	0	0	0	0	0	0	0	0	0	0	0	0	0	0	0	0	0	0	0	0	0	0	0	0	0	0	0	0	0	0	0	0	0	0	0	0	0	0	0	0	0	0	0	0	0
OTU_354	0	0	0	0	0	0	0	0	0	0	0	0	0	1	0	0	0	0	0	0	0	0	0	0	0	0	0	0	0	0	0	0	0	0	0	0	0	0	0	0	0	0	0	0	0	0	0	0	0
OTU_355	0	0	0	0	0	0	0	0	0	0	0	0	0	0	0	0	0	0	0	0	0	0	0	0	0	0	0	0	0	0	0	0	0	0	0	0	0	0	0	0	0	0	0	0	0	1	0	0	0
OTU_356	5	0	0	1	1	11	2	1	0	0	3	0	20	5	1	8	0	2	1	0	28	2	0	1	0	0	0	0	2	0	0	2	0	1	0	27	0	1	13	1	0	14	5	0	18	18	0	1	0
OTU_357	0	0	2	9	0	0	0	0	4	0	0	0	0	0	5	0	0	0	0	0	0	0	0	0	0	4	0	0	0	0	0	0	1	0	1	0	16	0	0	0	0	0	0	0	2	0	0	52	0
OTU_358	0	0	1	0	0	4	0	0	0	0	0	0	0	2	0	0	0	0	0	0	0	0	0	21	2	0	0	0	0	0	0	0	0	0	0	0	0	0	0	0	51	0	0	0	0	0	0	0	0
OTU_359	0	0	1	0	0	3	0	3	2	0	0	0	1	0	0	2	0	1	0	0	0	0	0	0	0	0	0	0	0	0	0	0	0	0	0	0	23	0	0	11	0	2	9	0	0	46	0	0	1
OTU_36	7	2	828	1	189	1941	6	281	385	3267	5	0	622	96	772	364	26	123	1	672	3	0	0	59	4	4	4	0	2	0	23	3	0	6	3	1	868	1	6	2057	6	474	112	1	2458	0	319	0	0
OTU_360	0	0	0	0	0	0	0	0	0	0	3	0	0	0	0	0	0	0	0	63	0	0	0	0	0	0	0	0	0	0	0	0	2	0	0	0	1	0	0	0	0	0	0	0	0	0	0	0	0
OTU_361	1	0	0	15	52	0	9	199	0	0	0	2	1	1	0	0	0	2	0	0	1	0	0	0	29	0	0	0	96	0	0	1	11	2	1	14	1	39	0	2	1	0	2	0	8	0	2	0	0
OTU_362	0	0	0	0	0	1	0	0	0	1	0	0	10	0	0	0	0	0	0	0	0	0	0	0	0	22	1	0	0	0	0	0	0	0	0	1	0	0	0	0	0	5	0	0	0	0	0	0	0
OTU_363	0	0	0	4	2	9	0	19	1	0	5	0	0	11	17	6	0	0	0	0	6	0	0	1	7	0	2	0	39	0	0	0	67	0	0	0	0	0	0	24	0	1	0	0	2	38	4	12	0
OTU_364	0	0	0	0	0	2	0	0	0	0	0	0	0	0	0	0	0	1	0	0	0	0	0	1	4	0	2	0	0	0	0	0	0	0	0	0	0	1	0	0	260	0	0	0	0	0	0	0	0
OTU_365	0	0	19	0	0	157	0	0	0	9	0	0	0	0	0	0	0	2	0	0	0	0	0	0	0	5	0	0	0	0	1	0	0	0	0	0	0	0	0	0	0	19	0	0	0	0	0	0	0
OTU_366	0	0	0	0	0	3	0	0	0	143	2	0	0	0	0	2	0	0	0	4	0	0	0	0	0	1	0	0	0	0	1	0	4	1	0	0	0	0	0	2	0	0	0	0	5	13	0	0	0
OTU_367	0	0	0	0	0	0	0	0	0	0	0	0	0	0	0	2	0	0	0	0	0	0	0	0	0	0	0	0	0	0	0	0	0	0	0	0	0	0	1	0	0	0	0	0	0	0	0	0	0
OTU_368	0	0	53	0	0	0	0	11	0	0	0	0	4	5	0	4	1	3	0	0	0	0	0	0	0	0	0	0	0	0	18	0	1	2	0	18	0	0	0	0	0	3	4	0	0	5	1	0	0
OTU_369	541	0	3	5	48	4	9	120	1	9	29	75	8	17	7	9	12	11	0	18	13	6	3	7	24	2	81	0	129	3	0	0	11	4	6	14	18	8	4	29	1	4	15	0	27	2	39	18	74
OTU_37	30	0	81	7	8	320	3399	1301	197	339	42	8	1179	877	65	397	782	260	24	8	79	275	11	148	7	80	282	124	19	4	5	7	8	3	1	1940	889	1	74	121	0	284	1467	21	418	112	709	472	2
OTU_370	0	0	0	0	0	0	0	0	0	186	0	0	0	0	0	0	0	0	0	0	0	0	0	5	0	0	0	0	0	0	0	0	0	0	0	0	0	0	0	0	0	0	0	0	0	0	0	0	0
OTU_371	0	0	0	0	0	0	0	1	0	0	0	0	1	0	0	0	3	0	0	0	6	0	1	2	0	0	0	0	4	2	0	0	0	3	0	4	1	0	0	0	0	0	0	0	0	1	0	0	0
OTU_372	6	2	28	3	22	9	8	1	2	16	6	16	31	16	11	5	8	26	13	5	0	47	18	10	121	33	69	0	3	1	0	1	4	32	0	17	31	2	8	126	1	18	0	2	12	17	19	33	7
OTU_373	2	0	0	43	0	0	0	0	1	0	0	0	0	0	0	0	0	8	0	0	0	0	1	0	0	0	0	0	0	0	0	5	15	0	303	0	0	0	18	0	2067	0	0	0	0	0	0	0	11
OTU_374	0	0	0	2	0	28	0	5	0	0	0	0	0	0	0	0	0	0	0	0	0	0	0	26	9	0	0	0	0	0	0	0	7	0	0	0	0	1	0	0	56	0	0	3	0	0	0	1	0
OTU_375	0	0	1	0	3	326	0	3	0	4	0	0	0	0	0	0	0	0	0	1	0	0	0	0	0	4	0	0	0	0	0	0	0	0	0	874	4	0	0	0	0	0	0	0	3	0	4	0	0
OTU_376	0	0	0	0	0	0	0	0	0	0	0	0	0	0	0	0	0	0	0	0	0	0	0	0	0	0	0	0	0	0	0	0	0	0	0	0	0	0	0	0	0	0	0	0	0	0	0	0	0
OTU_377	0	0	0	0	0	1	0	6	0	0	0	0	1	0	0	0	1	0	0	0	0	0	0	0	0	3	2	2	2	1	0	0	3	0	0	11	2	0	0	1	0	1	0	0	0	3	0	0	0
OTU_378	0	0	0	0	0	0	0	0	0	0	0	1	26	0	0	0	1	1	0	0	1	0	0	0	355	0	0	0	0	0	0	0	0	0	0	0	0	0	0	0	0	0	0	0	0	0	0	1	0
OTU_379	0	1	0	0	0	0	0	0	59	0	0	0	0	0	0	0	4	0	703	0	0	0	0	0	0	0	0	0	0	0	0	3	0	0	0	0	0	0	0	0	0	0	0	4	0	0	0	0	0
OTU_38	119	8	15	234	4	99	1905	6	31	4	187	156	462	7	59	24	4075	51	359	121	76	24	2	881	27	258	96	0	21	345	238	0	118	2	0	1681	1020	1039	9	117	12	133	8	1	735	1603	69	211	264
OTU_380	0	0	0	0	0	0	0	0	0	0	0	0	0	0	0	0	0	195	0	0	0	0	0	0	0	0	0	0	0	0	0	0	0	0	0	0	0	0	0	0	0	0	0	0	0	0	0	0	0
OTU_381	0	0	2	9	3	0	0	0	0	0	0	27	0	0	0	0	0	0	0	0	0	0	0	0	31	0	1	0	43	0	0	2	0	0	0	0	0	0	0	0	0	0	0	0	0	0	0	0	0
OTU_382	0	0	0	0	0	5	0	0	0	96	0	0	0	0	0	0	0	0	0	0	0	0	0	0	0	0	0	0	0	0	0	0	0	0	0	43	0	0	0	0	0	0	0	0	0	0	0	0	0
OTU_383	0	0	0	0	0	0	0	0	0	0	0	0	0	0	0	0	0	0	0	0	0	0	0	0	1	0	0	0	0	0	0	0	0	0	0	0	0	0	0	0	0	0	0	0	0	0	0	0	0
OTU_384	3	0	37	38	61	2	8	7	0	11	51	0	77	120	2	37	185	109	0	7	2	10	0	6	6	7	59	7	60	0	12	0	0	84	0	95	56	11	1	24	0	54	107	0	0	4	53	2	2
OTU_385	0	0	0	0	0	0	0	0	0	0	205	0	0	0	0	0	0	0	0	0	0	0	0	0	0	0	0	0	0	0	0	0	0	0	0	0	0	0	0	0	0	0	0	0	0	0	0	0	0
OTU_386	0	0	0	0	0	0	0	0	0	0	0	0	0	0	0	0	0	0	0	0	0	0	0	0	0	0	0	0	0	0	0	0	0	0	0	0	0	0	0	0	0	0	0	0	0	0	0	0	0
OTU_387	15	0	0	0	0	0	8	3	0	3	0	4	1	0	0	0	0	0	10	1	0	0	0	1	0	0	0	0	5	0	0	0	0	0	31	1	1	0	1	0	0	2	0	0	0	2	0	0	0
OTU_388	0	0	18	0	1	0	0	0	0	5	0	0	10	0	0	30	4	7	0	0	0	0	0	73	0	90	7	0	0	0	0	0	0	0	0	0	5	0	0	6	0	18	0	0	0	0	5	0	0
OTU_389	0	0	1	0	0	0	0	1	0	0	1	0	0	0	0	0	0	0	0	0	0	0	0	0	4	0	0	0	0	0	0	0	0	0	0	0	0	0	0	0	0	0	0	0	0	0	0	0	0
OTU_39	99	0	99	202	3	1	2	1	2	9	2	37	2	4	25	5	2	3	9	206	802	6	28	66	5868	6	1	121	13	407	1	0	1	3372	2	1	12	57	153	4	0	168	5	1	60	9	0	1199	0
OTU_390	0	0	159	0	0	0	0	0	0	0	17	0	0	0	0	0	0	0	0	0	0	0	0	0	0	0	0	0	0	0	0	0	0	0	0	0	0	0	0	0	0	56	0	0	0	0	0	0	0
OTU_391	4	0	26	4	8	0	10	0	0	8	2	20	5	10	0	13	16	11	1	9	0	0	0	275	3	20	43	3	4	0	0	0	1	3	0	24	32	23	2	40	4	46	3	0	107	23	20	0	0
OTU_392	0	0	0	0	0	28	0	0	0	0	0	0	0	0	0	0	0	0	0	0	0	0	0	0	0	0	0	0	0	0	0	0	0	0	0	0	0	11	0	0	154	0	0	0	0	0	0	0	0
OTU_393	0	0	0	0	0	0	0	0	0	0	0	0	0	0	0	1	1	0	0	0	0	0	0	0	0	0	0	0	0	1	0	0	0	0	0	0	0	0	0	2	0	16	0	0	212	0	0	0	0
OTU_394	0	0	4	0	0	0	62	0	0	0	1	1	0	4	0	0	0	0	0	3	0	0	0	0	0	0	0	0	0	0	19	0	0	0	0	5	4	0	0	1	0	0	2	0	3	2	0	0	0
OTU_395	0	0	1	0	0	0	0	0	0	0	0	0	0	0	0	0	0	0	0	0	0	0	0	0	0	0	0	0	0	15	0	0	0	0	0	0	0	0	0	0	0	0	0	0	0	0	0	0	0
OTU_396	0	0	8	0	0	0	4	0	3	0	15	41	32	0	0	1	0	0	0	0	1	0	0	0	1	8	0	0	0	0	0	0	0	0	0	0	0	0	0	0	0	0	0	0	0	0	1	0	0
OTU_397	0	0	0	0	0	223	0	0	0	0	0	0	0	0	0	0	0	0	0	0	0	0	0	0	0	0	0	0	0	0	0	0	0	0	0	0	0	0	0	0	0	0	0	0	0	0	0	0	0
OTU_398	43	2	4	11	0	0	0	0	0	8	0	0	26	0	2	0	4	0	12	0	0	0	2	0	4	3	0	0	0	4	0	0	0	0	0	2	0	1	1	6	0	24	15	0	0	0	5	2	2
OTU_399	0	0	0	0	0	0	0	0	0	0	0	0	0	0	0	0	0	0	0	0	0	0	0	0	0	0	0	0	0	0	0	0	0	0	0	0	0	0	0	0	0	0	0	0	0	0	0	0	0
OTU_4	1684	31840	438	31	14	872	8385	9726	1797	451	627	4928	187	2096	30	10	172	536	137	4355	25291	56	1494	1592	28	273	4	211	5842	3	17	14648	669	871	13278	4	1356	15023	593	895	4	95	13985	97	13	4113	28	5866	10475
OTU_40	1592	2	45	464	65	57	25	199	2	5	46	17	7	20	2	23	22	45	250	35	1291	464	2	4	2150	6	15	273	117	1025	2441	44	4	991	35	6	14	64	5	29	10	3	89	4	19	20	4	714	82
OTU_400	0	0	0	9	0	6	0	0	0	0	0	0	0	0	0	0	0	0	0	0	14	0	0	2	3	0	0	0	0	0	0	0	0	0	0	0	0	1	0	0	39	0	0	0	0	0	0	0	0
OTU_401	0	0	1	0	0	0	0	0	4	0	0	0	0	0	0	0	0	0	0	0	0	0	0	0	0	0	0	0	0	0	0	0	0	0	0	0	4	0	0	0	0	1	0	0	4	0	0	0	1
OTU_402	0	0	0	0	1	0	0	0	0	0	0	0	0	0	0	0	0	0	0	0	0	0	0	0	0	0	0	0	0	0	0	0	0	0	0	0	0	0	0	0	0	0	0	0	0	8	0	0	0
OTU_403	0	0	0	0	0	0	1	0	0	0	0	0	0	0	0	0	2	0	2	0	0	0	0	0	0	0	0	0	0	0	0	0	0	0	0	0	0	0	0	0	0	0	0	0	0	5	0	0	0
OTU_404	0	0	0	0	0	0	0	7	0	3	0	1	0	0	0	0	2	0	0	20	0	0	0	8	1	0	0	0	0	0	0	1	11	0	0	0	0	0	0	0	0	0	0	0	0	0	4	0	0
OTU_405	0	0	0	0	0	0	0	0	0	0	1	0	0	0	0	0	0	0	0	0	0	0	0	0	1	0	0	0	0	0	0	0	0	0	0	0	0	0	0	0	17	0	0	0	0	0	0	0	0
OTU_406	0	0	4	0	3	2	0	3	0	0	5	0	1	10	0	0	0	2	0	6	0	0	0	0	0	1	1	0	0	0	3	0	0	0	0	9	19	0	1	0	0	2	3	0	4	2	3	0	7
OTU_407	0	0	0	0	0	0	0	0	0	0	0	0	0	0	0	0	0	0	0	0	0	0	0	0	0	0	0	0	0	0	0	0	0	0	0	0	0	0	0	0	0	0	0	0	0	0	0	0	0
OTU_408	0	0	15	1	169	10	5	0	49	47	232	8	7	22	12	102	36	1	0	62	1	151	0	69	0	125	36	1	0	0	1	0	0	38	0	16	172	0	8	15	0	71	66	0	13	62	75	0	0
OTU_409	1	1	8	1	1	0	0	0	0	0	0	3	0	0	0	0	1	0	1	30	120	0	0	10	7	0	1	16	1	364	0	0	0	28	0	1	1	9	2	0	0	127	0	3	2	0	0	0	1
OTU_41	3	306	21	1341	89	5	113	491	504	56	0	1820	13	78	215	14	10	8	6	0	1521	6	0	56	3	44	0	418	1	1	18	4	694	265	3	4	3	1	0	211	2376	51	26	5	85	26	32	2	114
OTU_410	0	0	0	2	0	9	0	1	0	0	0	0	0	3	0	0	0	0	0	0	0	0	0	10	10	0	0	2	0	0	0	0	1	0	0	0	0	1	0	3	137	1	0	0	0	0	0	0	0
OTU_411	0	0	0	0	0	0	0	0	0	0	0	0	0	0	0	0	0	0	0	0	0	0	0	0	0	0	0	0	0	0	0	0	0	0	0	0	0	0	0	0	0	0	0	0	0	0	0	0	0
OTU_412	0	0	0	0	0	0	0	0	0	0	0	0	0	0	0	0	0	0	0	0	2	0	0	0	0	0	0	0	0	0	0	0	0	0	0	0	0	0	0	0	0	0	0	0	0	0	0	0	0
OTU_413	0	0	0	0	0	0	0	0	0	0	0	0	0	0	0	0	0	0	0	0	0	0	0	0	0	0	0	0	0	0	0	0	0	0	0	0	0	0	0	0	0	0	0	0	0	0	0	0	0
OTU_414	0	0	0	0	0	0	0	0	0	0	0	0	0	0	0	0	0	0	0	0	0	0	0	0	0	0	0	0	0	0	0	0	0	0	0	0	0	0	0	0	0	0	0	0	0	0	0	0	0
OTU_415	0	0	8	0	0	0	5	2	0	0	1	0	0	8	0	0	2	0	0	12	0	1	0	0	0	0	0	0	0	0	62	0	0	0	0	0	6	0	0	2	1	0	1	0	0	9	0	10	2
OTU_416	0	0	0	0	0	3	1	0	0	0	0	0	0	0	0	0	0	0	0	0	0	0	0	0	0	0	0	0	0	0	0	0	0	0	0	0	0	0	0	0	46	0	0	0	0	0	0	0	0
OTU_417	0	0	1	0	0	0	0	0	0	6	0	0	0	0	0	0	1	3	0	15	0	0	0	0	0	40	0	0	0	0	0	0	0	0	0	0	105	0	0	0	0	7	0	0	19	77	0	0	0
OTU_418	4	0	0	0	0	0	60	2	1	0	0	36	0	0	0	0	0	0	0	0	0	0	0	0	0	1	0	0	2	0	32	0	63	1	0	6	10	0	0	8	0	0	0	0	1	1	4	0	0
OTU_419	1	0	2	8	22	1	2	141	0	1	5	15	2	12	0	2	7	15	0	0	0	0	0	4	42	0	4	0	66	1	6	0	10	5	3	39	15	42	3	39	1	2	11	0	4	0	4	0	0
OTU_42	8	0	1430	282	639	159	155	760	999	601	1575	159	1427	952	95	726	1628	2597	81	197	18	460	3	314	785	109	1451	43	360	7	717	2	125	467	8	774	1598	94	715	773	7	846	3914	10	1278	1175	1537	438	209
OTU_420	0	0	0	0	0	193	0	0	0	0	0	0	0	0	0	0	0	0	0	0	0	0	0	0	0	0	0	0	0	0	0	0	0	0	0	0	0	0	0	0	0	0	0	0	0	0	0	0	0
OTU_421	0	0	3	0	0	3	0	0	0	1	0	0	0	0	0	15	0	28	0	1	0	0	0	0	0	11	0	0	0	0	7	0	0	0	0	0	0	0	0	0	0	6	0	0	27	0	0	0	0
OTU_422	0	0	1	4	0	1	20	0	0	0	0	0	0	0	0	0	0	0	0	0	6	0	0	6	15	0	5	0	0	0	0	0	1	0	0	0	0	4	0	2	43	0	0	0	0	0	0	0	0
OTU_423	0	0	1	0	0	11	0	1	1	0	7	15	4	0	0	0	3	1	0	4	0	0	1	1	0	0	1	0	0	0	0	1	0	0	0	3	3	0	0	1	0	6	0	2	0	0	0	0	0
OTU_424	0	0	4	2	4	5	2	19	0	0	0	0	0	3	0	4	4	7	0	0	0	1	0	2	1	2	9	0	5	0	162	0	5	0	0	1	1	2	4	0	0	2	0	0	1	4	12	3	6
OTU_425	0	0	3	0	0	0	9	0	0	3	1	0	0	0	0	0	0	0	0	0	0	0	0	0	0	0	0	0	0	0	0	0	0	0	0	0	3	0	0	16	0	6	0	0	0	0	0	0	0
OTU_426	0	0	0	0	0	0	0	0	0	0	0	0	0	0	0	0	0	0	0	0	0	0	0	0	0	0	0	0	0	0	0	0	0	0	0	0	0	0	0	0	0	0	0	0	0	0	0	0	0
OTU_427	0	0	56	0	0	0	0	0	0	0	0	0	0	0	0	0	25	22	3	0	0	0	0	2	0	0	11	0	0	0	0	0	0	0	0	0	0	0	0	0	0	0	0	1	0	0	0	2	0
OTU_428	0	0	0	1	0	18	39	0	0	0	0	0	0	0	0	0	0	0	0	0	0	0	0	0	0	0	12	0	0	0	0	0	0	0	0	0	0	0	0	0	3	0	0	1	0	0	0	0	0
OTU_429	0	0	0	0	1	7	0	2	4	8	0	0	0	0	0	0	0	3	0	0	0	1	0	2	1	1	0	4	0	0	1	0	2	0	0	62	0	1	0	4	0	1	1	0	4	5	1	0	4
OTU_43	0	4	0	0	0	0	136	294	12	2	139	260	0	1	0	0	1	0	0	67	0	0	2	2	0	1	0	0	15	0	1	2	91	151	2	0	52	8	0	0	1	7	0	0	0	2092	0	68	5
OTU_430	0	0	0	1	0	0	1	0	0	0	0	2	0	1	0	0	0	0	0	0	6	0	4	7	13	0	4	0	0	2	0	0	1	0	0	0	0	7	0	0	54	0	0	0	0	0	0	0	0
OTU_431	0	0	13	0	0	0	0	1	1	10	0	0	0	0	0	0	8	0	0	0	0	0	0	0	0	0	2	0	0	0	0	0	4	0	0	0	5	0	0	5	0	1	0	0	11	35	0	0	3
OTU_432	0	0	0	1	0	0	0	4	0	0	0	0	1	0	1	0	6	3	0	2	6	0	1	0	0	0	6	0	7	0	0	3	0	2	0	4	0	3	1	0	1	3	8	0	0	0	0	1	0
OTU_433	0	2	17	75	78	54	9	436	5	57	30	17	23	235	176	278	10	0	0	65	0	8	0	56	146	11	7	2	146	0	21	0	571	15	3	2	25	6	2	7	0	14	60	0	178	1496	21	245	2
OTU_434	0	0	3	0	0	23	0	0	1	8	0	0	2	0	0	0	3	10	0	0	0	0	0	0	0	1	0	0	0	0	2	0	0	0	0	0	0	0	0	15	0	3	0	0	13	5	0	0	0
OTU_435	0	0	0	0	0	7	6	0	0	0	0	0	0	0	0	0	0	0	0	0	2	0	0	0	6	0	0	0	0	0	0	0	2	0	0	0	0	0	0	0	33	0	0	0	0	0	0	0	0
OTU_436	0	0	0	0	0	0	0	0	0	0	0	0	0	0	0	0	0	0	0	0	0	0	0	0	0	0	7	0	0	0	74	0	0	0	0	0	0	0	0	0	0	0	0	0	0	0	0	0	60
OTU_437	0	0	31	0	0	0	0	0	0	0	0	0	0	0	0	0	0	0	0	0	0	3	0	0	0	10	0	0	0	0	0	0	0	0	0	0	0	0	0	0	0	0	0	0	4	0	0	0	0
OTU_438	0	0	0	0	0	0	0	0	3	0	0	0	76	0	0	0	0	0	0	0	0	0	0	0	0	0	0	0	0	0	5	0	0	0	0	16	41	0	0	0	0	2	0	0	0	0	0	0	0
OTU_439	0	0	0	0	0	0	0	0	0	0	0	0	0	0	0	0	0	0	0	0	0	0	0	0	0	0	0	0	0	0	0	0	0	0	0	0	0	0	0	0	0	0	0	0	0	0	0	0	0
OTU_44	2	1	268	92	636	30	26	139	1	176	157	141	538	180	22	178	510	417	6	216	72	2079	1	113	1	147	205	265	1146	4	255	2	34	796	3	12	7	461	31	60	2	223	91	1	1433	828	284	252	193
OTU_440	0	0	27	1	0	0	0	0	0	0	0	0	0	0	0	0	0	0	0	0	0	0	0	0	0	0	0	0	0	0	0	0	0	0	0	4	1	0	0	0	0	15	0	0	0	0	0	0	0
OTU_441	0	0	0	0	0	0	0	0	0	0	0	0	0	0	0	0	0	0	0	0	0	0	0	0	0	0	0	0	0	0	0	0	0	0	0	0	0	0	0	0	0	0	0	0	0	0	0	0	0
OTU_442	0	0	0	0	0	0	0	0	0	0	0	0	0	0	0	0	0	0	0	53	0	0	34	0	0	0	0	0	0	0	0	0	0	0	0	0	0	0	0	0	0	0	0	49	0	0	0	0	0
OTU_443	0	1	0	0	7	0	6	0	0	0	0	0	0	0	0	0	0	0	0	0	0	0	0	0	0	0	1	0	0	0	4	0	0	0	0	0	0	0	0	0	0	0	0	0	0	0	0	0	0
OTU_444	0	1	0	107	0	81	0	8	2	8	18	15	0	0	419	0	1	0	0	0	1	0	0	2	11	9	0	0	127	0	0	1	652	5	0	0	1	0	0	4	0	0	3	0	2	0	0	0	0
OTU_445	0	0	0	0	0	0	13	0	0	0	0	0	0	0	0	0	0	0	0	0	0	0	0	0	0	0	2	0	0	0	0	0	0	0	0	0	0	0	0	0	0	0	0	0	3	0	0	0	0
OTU_446	1	0	0	0	0	0	0	0	0	0	0	0	0	0	0	0	0	0	0	0	0	0	0	0	0	0	0	0	0	0	0	0	0	0	0	0	0	0	0	0	0	0	0	0	0	0	0	0	0
OTU_447	0	0	0	0	0	0	0	0	0	0	0	0	0	0	0	0	0	0	0	0	0	0	0	0	0	0	0	0	0	0	0	0	0	0	0	0	0	0	0	0	0	24	0	0	0	0	0	0	0
OTU_448	0	0	0	0	0	0	0	0	0	0	0	0	0	0	0	0	0	0	0	0	0	0	0	0	0	0	0	0	0	0	0	0	0	0	0	0	1	0	0	0	0	0	0	0	0	0	12	0	0
OTU_449	0	0	0	0	0	8	2	0	1	2	0	0	11	0	0	2	0	0	0	2	0	0	0	0	0	0	0	0	0	0	0	0	0	0	0	7	0	0	0	12	0	0	2	0	3	3	0	0	0
OTU_45	6	5	10	0	2	0	272	0	12	1	0	0	0	3	0	0	0	34	0	817	3	0	1	1	3	0	0	24	11	0	0	1	0	1	0	0	317	4	1	0	3	2378	1	0	6	1	0	2	2
OTU_450	0	0	0	0	0	0	0	0	0	0	0	0	0	0	0	0	0	0	0	0	0	3	0	0	0	0	0	0	0	0	2	0	0	108	0	0	0	0	0	0	0	0	1	0	0	0	0	0	10
OTU_451	0	0	19	0	0	6	0	4	5	67	1	0	26	2	2	7	3	3	0	3	0	0	0	1	0	0	0	0	0	0	0	0	1	0	0	0	4	0	0	108	1	3	0	0	4	0	1	0	0
OTU_452	0	0	1	0	11	0	0	0	0	3	1	18	5	1	0	10	3	1	0	8	0	5	1	24	0	4	3	0	4	0	0	0	0	10	0	1	0	0	0	2	0	1	9	0	0	8	6	0	0
OTU_453	0	0	0	1	0	0	0	0	0	2	0	0	6	0	0	0	0	0	0	3	0	0	0	0	0	0	0	0	0	0	0	0	52	0	0	0	0	0	0	0	0	0	0	0	0	0	0	0	0
OTU_454	3	1	1	4	0	0	0	1	7	0	0	0	0	0	0	0	0	0	1	0	0	0	35	0	1	0	0	0	0	10	0	3	0	6	27	2	0	7	1	0	0	0	0	9	0	0	0	0	0
OTU_455	0	0	0	0	0	0	9	0	0	0	0	0	0	5	0	0	0	0	0	0	0	0	0	5	8	0	0	0	0	0	0	0	0	0	0	0	2	6	0	0	18	0	0	0	0	0	0	0	0
OTU_456	0	2	208	5	305	36	38	52	40	400	136	204	172	292	20	141	355	53	1	148	1	172	1	398	6	621	67	27	57	33	23	1	22	242	2	87	106	34	11	57	0	147	314	3	131	385	344	4	18
OTU_457	9	0	23	14	25	0	15	0	0	15	15	18	47	33	1	24	83	36	0	55	0	1	0	4	9	4	63	66	48	0	0	1	0	50	0	86	26	15	1	19	0	26	38	0	0	2	35	1	0
OTU_458	0	0	0	0	0	0	0	19	0	35	0	0	34	0	0	0	0	0	0	0	0	0	0	0	0	0	0	0	0	0	0	0	13	0	0	0	0	0	0	0	0	0	0	0	0	0	2	0	0
OTU_459	0	0	13	0	45	0	0	2	0	7	2	18	3	0	0	35	24	41	0	1	0	11	0	27	8	11	32	3	5	1	0	0	3	6	0	8	14	1	1	14	0	22	10	2	6	11	22	0	0
OTU_46	13	4	62	47	98	49	57	540	7	127	34	71	123	21	6	230	167	274	16	76	56	211	8	355	491	41	330	362	617	32	12	1	151	121	9	257	48	73	3	84	7	107	24	3	255	122	52	87	50
OTU_460	0	0	0	0	0	0	0	0	0	0	0	0	0	0	0	106	0	0	0	0	0	0	0	0	0	0	0	0	0	0	0	0	0	0	0	0	0	0	0	0	0	0	0	0	0	0	0	0	0
OTU_461	0	0	0	0	0	0	0	0	0	0	0	0	0	0	0	0	0	0	0	0	0	0	0	0	0	0	0	0	0	0	0	0	0	0	0	0	0	0	0	0	80	0	0	0	0	0	0	0	0
OTU_462	0	0	0	29	48	66	0	118	1	14	37	105	2	5	54	17	0	0	0	22	0	2	0	1	17	3	0	0	310	1	1	3	682	21	1	0	6	0	0	3	0	2	2	0	5	236	1	7	0
OTU_463	0	0	0	0	0	0	0	0	0	0	0	0	0	0	0	0	0	0	0	0	1	0	0	0	0	0	0	0	0	0	0	0	0	0	0	0	0	0	0	0	0	0	0	0	0	0	0	0	0
OTU_464	0	0	0	0	0	0	0	0	0	0	0	0	0	0	0	0	0	0	0	0	0	0	0	0	0	0	0	0	0	0	0	0	0	0	0	0	0	0	0	0	0	0	0	0	0	0	0	0	0
OTU_465	0	0	0	0	8	0	0	6	0	0	0	0	3	2	0	0	2	3	0	0	0	2	0	2	0	4	2	0	0	0	5	0	0	0	0	0	0	0	0	4	0	2	8	0	0	10	3	0	0
OTU_466	0	1	0	0	0	0	0	1	0	0	0	0	8	0	0	0	1	7	1	0	1	0	2	0	1	1	2	0	5	0	1	0	0	5	0	4	0	0	0	3	0	0	2	0	2	1	2	0	3
OTU_467	0	0	0	0	0	2	1	1	0	102	0	0	0	0	0	0	0	0	3	0	0	0	0	0	0	0	0	0	0	4	0	0	0	3	0	2	0	0	0	0	0	0	0	0	1	0	0	0	2
OTU_468	0	0	0	0	0	0	0	0	0	0	0	0	0	0	0	0	0	0	0	0	0	0	0	0	0	0	0	0	0	0	0	0	0	0	0	0	0	0	0	0	0	1	0	1	0	0	0	0	0
OTU_469	0	0	0	7	0	1	0	0	0	0	0	0	0	0	0	0	0	2	0	0	0	0	0	8	7	0	0	0	0	0	0	0	0	0	0	0	0	2	3	0	67	0	0	0	0	0	0	0	0
OTU_47	36	8	510	52	2624	453	648	13	25	746	156	1423	1635	1009	1159	662	1008	4843	65	110	139	845	997	398	1958	842	1843	37	618	58	19	9	615	137	3	1767	1654	184	177	3135	11	654	547	7	663	731	1723	5	386
OTU_470	0	0	0	0	0	5	17	0	0	0	1	0	0	0	0	0	0	0	0	0	0	0	0	0	0	0	0	0	2	0	0	0	0	0	16	2	0	0	0	0	0	0	0	0	0	0	0	0	0
OTU_471	0	0	0	0	9	1	0	3	0	2	0	0	6	12	0	0	7	4	0	0	0	0	0	2	0	3	2	0	0	0	0	0	0	0	0	2	0	0	0	2	0	9	24	0	0	10	8	0	0
OTU_472	2	0	2	0	0	1	2	6	0	0	0	0	1	0	0	0	4	6	4	1	6	0	0	0	0	0	18	0	0	4	1	0	0	10	4	2	0	1	0	1	0	0	4	0	2	0	0	0	4
OTU_473	0	0	24	0	0	0	0	0	0	0	0	0	0	0	0	0	0	0	0	0	0	0	0	0	0	0	0	0	0	0	0	0	0	0	0	0	0	0	0	2	0	0	0	0	0	29	0	0	0
OTU_474	0	0	0	0	0	0	0	0	0	0	0	0	0	0	4	0	0	0	0	0	0	0	0	0	0	0	0	0	0	0	0	0	0	0	0	0	0	0	0	0	0	0	0	0	0	0	0	0	0
OTU_475	17	2	0	0	0	11	0	0	0	1	0	0	0	0	0	0	0	21	0	1	1	0	0	0	0	0	0	0	0	0	0	0	0	1	0	0	0	0	0	0	25	0	0	0	1	0	0	0	0
OTU_476	0	0	0	0	0	0	0	0	0	110	0	0	0	0	0	0	0	0	0	0	0	0	0	0	0	0	0	0	0	0	0	0	0	0	0	0	0	0	0	0	0	0	0	0	0	0	0	0	0
OTU_477	0	0	0	0	0	0	0	0	0	0	0	0	0	0	0	0	0	0	0	0	0	0	0	0	0	0	0	0	0	0	0	0	0	0	0	0	0	0	0	0	0	0	0	0	0	0	0	0	0
OTU_478	0	0	0	4	1	5	17	2	0	1	0	0	4	2	1	0	16	3	4	0	12	0	3	0	0	0	4	0	14	12	1	2	0	6	2	38	6	7	1	4	0	5	5	0	3	2	0	1	1
OTU_479	0	0	0	0	0	0	0	0	0	0	0	0	0	0	0	0	0	0	0	0	0	0	0	0	0	0	0	0	0	0	0	0	0	0	0	0	0	0	0	0	0	0	0	0	0	0	0	0	0
OTU_48	1	2	17	244	193	638	10	291	17	121	120	54	47	62	247	73	7	10	0	97	16	32	5	7	148	89	106	13	140	4	24	5	160	50	0	4	11	4	6	378	29	317	13	1	194	214	19	691	14
OTU_480	0	0	1	0	0	0	0	2	0	8	0	0	8	0	0	9	1	1	2	3	0	0	0	0	0	4	0	0	0	0	0	0	0	0	0	0	0	0	0	0	0	0	0	0	0	0	0	0	0
OTU_481	0	0	0	23	0	7	0	0	4	0	0	0	0	0	31	0	0	0	0	0	0	2	2	0	1	0	0	2	1	0	0	0	17	0	0	0	3	0	0	0	1	0	0	0	0	1	0	1	0
OTU_482	0	0	0	0	0	0	0	0	0	0	0	0	0	0	0	0	0	0	0	21	0	0	1	0	0	0	0	0	0	0	0	0	0	0	0	0	0	0	0	0	0	0	0	0	0	0	0	0	0
OTU_483	0	0	0	0	0	0	0	0	0	0	0	0	0	0	0	0	0	4	0	0	0	0	0	0	0	0	0	0	0	0	0	0	0	0	0	0	0	0	0	0	0	0	0	0	0	0	0	0	0
OTU_484	0	0	6	0	2	6	8	19	0	0	5	0	15	48	0	9	35	135	0	6	0	4	0	0	0	12	7	0	0	0	0	0	0	0	0	8	25	3	1	27	1	6	18	0	10	6	86	0	0
OTU_485	0	0	2	0	0	3	0	0	0	1	0	0	0	0	0	0	0	8	0	1	0	0	0	0	0	0	0	0	0	0	0	0	0	0	0	0	0	0	0	0	0	0	0	0	0	0	0	0	0
OTU_486	79	0	4	0	0	0	0	0	0	0	1	0	0	0	0	3	0	1	0	0	0	0	0	0	0	0	0	0	0	0	0	0	0	0	0	0	0	0	0	0	0	0	0	0	0	0	5	0	0
OTU_487	0	0	0	0	0	0	8	3	0	0	2	0	3	0	0	0	6	0	0	0	4	0	0	1	0	0	0	0	0	0	0	2	0	1	0	11	2	0	0	1	0	4	1	0	0	0	0	0	1
OTU_488	0	0	1	0	5	0	8	0	0	0	0	5	0	0	0	1	0	0	0	1	8	0	1	0	6	0	0	0	0	2	0	0	0	6	0	4	0	1	0	0	0	3	2	0	0	0	0	0	1
OTU_489	0	0	0	0	0	0	0	0	0	0	1	0	0	0	0	0	0	0	0	0	0	0	0	0	0	0	0	0	0	0	0	0	0	0	0	0	0	0	0	0	0	0	0	1	0	0	0	0	0
OTU_49	0	2	329	2	10	71	2	4	1	80	50	3	61	11	4	20	19	34	0	33	0	4	0	24	2	44	20	0	1	1	2	0	235	0	0	247	7	0	105	1023	2	131	21	1	0	0	28	0	50
OTU_490	0	0	0	0	0	0	0	0	0	0	0	0	0	0	0	0	0	0	0	0	0	0	0	0	0	0	0	0	0	0	0	0	0	0	0	0	0	0	0	0	37	0	0	0	0	0	0	0	0
OTU_491	0	0	0	0	0	0	0	0	0	0	0	0	0	0	0	0	0	0	0	0	0	0	0	0	0	0	0	0	0	0	0	0	0	0	0	0	0	0	0	0	0	0	0	0	0	0	0	0	0
OTU_492	0	0	0	0	0	0	0	0	0	70	0	0	0	0	0	0	0	0	0	0	0	0	0	0	0	0	0	0	0	0	0	0	0	0	0	0	0	0	0	0	0	0	0	0	0	0	0	0	0
OTU_493	0	1	0	0	0	0	0	0	0	36	0	0	0	0	0	0	0	0	0	0	0	0	0	0	0	0	0	0	0	0	0	0	0	0	0	0	0	0	0	0	0	0	0	0	0	0	0	0	0
OTU_494	0	0	0	0	0	0	0	0	0	0	0	0	0	0	0	0	0	0	1	0	0	0	0	0	0	4	0	0	0	0	0	0	0	0	0	38	0	0	0	0	0	0	0	0	9	0	0	0	0
OTU_495	0	0	0	0	0	1	1	0	0	0	0	0	0	0	0	0	0	0	0	0	1	0	0	1	0	0	0	0	0	0	0	0	0	0	0	0	0	0	0	0	0	0	0	0	0	0	0	0	0
OTU_496	4	0	62	0	0	1	6	23	1	5	3	14	20	15	0	0	41	1	2	24	2	0	0	6	0	7	0	2	12	0	15	0	0	3	0	0	3	49	0	4	0	0	36	15	0	23	0	35	5
OTU_497	0	0	0	0	0	0	0	0	0	0	0	1	0	0	0	0	0	0	0	0	0	0	0	0	0	0	0	0	0	0	0	0	0	0	0	0	0	0	0	0	0	0	0	0	0	0	0	0	0
OTU_498	2	0	0	0	2	0	4	0	0	0	0	0	1	4	0	4	0	0	0	0	0	0	0	1	0	0	0	0	3	0	0	0	0	1	0	3	9	1	0	0	0	0	3	0	2	0	0	0	0
OTU_499	0	0	0	0	0	88	0	0	0	0	0	0	0	0	0	0	0	0	0	0	0	0	0	0	0	0	0	0	0	0	0	0	0	0	0	0	0	0	0	0	0	0	0	0	0	0	0	0	0
OTU_5	25	19183	961	2732	1162	578	7907	535	97	832	97	1273	1035	331	973	51	465	1241	346	600	2163	434	159	499	2321	237	86	70	1930	1826	22714	1534	793	1120	343	3974	195	777	785	603	341	2781	1629	288	352	444	39	678	28844
OTU_50	3	0	2	1	261	0	50	0	0	0	0	0	8	0	0	4	2	91	66	0	2	0	2	99	6	0	0	0	5	0	0	0	2	0	0	5	5	0	7	671	3	1	0	2	73	0	9	30	4
OTU_500	0	0	0	0	0	0	0	0	1	0	0	0	0	0	0	0	0	0	0	0	0	0	0	1	1	0	0	0	0	0	0	0	1	0	0	0	0	0	0	0	67	0	0	0	0	0	0	0	0
OTU_501	0	0	0	0	0	0	0	0	0	0	0	0	0	0	0	0	0	0	0	0	0	0	0	0	0	0	0	0	0	0	0	0	0	0	0	0	0	0	0	0	0	0	0	0	0	0	0	0	0
OTU_502	0	0	0	0	0	0	0	0	0	11	0	0	0	0	0	0	0	0	0	0	0	0	0	0	0	0	0	0	0	0	0	0	0	0	0	0	0	0	0	0	0	0	0	0	0	0	0	0	0
OTU_503	0	0	0	0	0	1	0	1	0	2	0	0	4	0	0	0	0	0	0	1	0	0	0	0	0	0	0	0	0	0	0	0	0	0	0	0	0	0	0	0	0	1	0	0	0	3	0	0	0
OTU_504	0	0	0	0	0	5	0	0	1	3	0	0	0	1	0	0	0	0	0	0	0	0	0	0	0	0	0	0	0	0	0	0	0	0	0	0	0	0	0	4	0	1	2	0	0	3	0	0	0
OTU_505	44	0	0	16	0	0	0	0	0	0	0	0	0	0	0	0	0	0	1	0	2	0	0	0	0	0	0	2	0	0	0	0	0	1	4	0	0	1	0	0	0	0	1	0	0	0	0	0	0
OTU_506	0	0	0	118	1	104	1	17	0	0	8	11	0	0	56	1	0	0	0	0	0	0	1	0	3	0	0	0	0	0	0	0	395	0	0	0	0	0	0	0	0	0	0	0	0	0	1	0	0
OTU_507	0	0	18	0	0	0	0	0	0	0	0	0	11	0	0	0	1	0	0	0	0	0	0	0	0	12	0	0	0	0	0	0	0	0	0	0	0	0	0	0	0	3	0	0	0	0	0	0	0
OTU_508	0	0	0	0	0	0	0	0	0	0	0	0	0	0	0	0	0	0	0	0	0	0	0	0	0	0	0	0	0	0	0	0	0	0	0	0	0	0	0	0	84	0	0	0	0	0	0	0	0
OTU_509	0	0	0	0	0	0	0	0	0	95	0	0	0	0	0	0	0	0	0	0	0	0	0	0	0	0	0	0	0	0	0	0	0	0	0	0	0	0	0	0	0	0	0	0	0	0	0	0	0
OTU_51	2	0	84	0	31	659	971	10	9	130	0	0	37	43	19	2107	10	5	0	9	3	0	0	89	0	223	11	0	0	0	1	0	16	0	0	4	78	0	10	799	0	22	5	0	2	19	15	0	0
OTU_510	0	0	3	9	0	0	0	0	0	0	2	1	0	0	0	1	0	0	0	1	0	0	0	0	0	0	0	0	0	1	0	1	0	0	0	0	4	0	0	0	3	0	0	0	0	0	0	0	0
OTU_511	0	0	0	0	0	0	0	0	0	0	0	0	0	0	0	0	0	0	0	0	0	0	0	0	0	0	1	0	0	0	0	0	0	0	0	0	0	0	0	0	0	0	0	0	0	0	0	0	0
OTU_512	0	0	1	0	0	1	0	2	0	5	0	0	8	1	0	0	0	3	0	0	0	0	0	0	0	0	0	0	0	0	0	0	0	0	0	0	0	0	0	13	0	0	3	0	0	1	3	0	0
OTU_513	0	0	2	0	0	0	0	0	0	0	0	0	0	0	0	0	0	0	0	20	0	0	0	0	0	0	0	0	0	0	0	0	0	0	0	0	0	0	0	6	0	0	0	0	3	0	0	0	0
OTU_514	0	0	0	12	0	0	0	10	0	0	0	0	0	1	0	0	0	0	0	0	0	0	0	0	0	0	0	0	0	0	0	0	0	0	0	0	0	0	0	0	7	1	0	0	0	0	0	0	0
OTU_515	0	0	0	0	0	0	3	0	0	0	0	0	0	0	0	0	0	0	0	0	1	0	0	0	0	0	1	0	0	0	0	0	2	0	0	0	0	0	0	0	30	0	0	0	0	0	0	0	0
OTU_516	0	0	0	0	4	0	0	0	0	0	2	1	0	5	0	1	2	0	0	0	0	1	0	0	2	10	16	1	1	0	0	0	0	1	0	1	0	1	0	0	0	0	0	0	8	15	1	0	0
OTU_517	0	0	2	0	0	1	0	0	0	0	0	0	0	0	0	0	0	0	0	54	0	0	0	0	0	0	0	0	0	0	0	0	0	0	0	0	0	0	0	0	0	0	0	0	0	0	1	0	0
OTU_518	0	0	0	2	0	15	0	0	0	2	0	0	0	0	5	0	0	0	0	0	0	0	0	0	0	5	0	0	0	0	0	0	6	0	0	0	2	0	0	8	0	1	0	0	0	0	1	0	0
OTU_519	0	0	0	0	1	0	1	0	0	0	0	0	1	0	5	2	2	0	0	95	0	0	2	0	0	0	0	0	0	0	0	1	0	0	0	0	0	0	0	62	0	0	0	0	0	0	0	0	0
OTU_52	204	5	131	203	241	98	177	0	7	94	187	389	113	192	17	26	473	238	161	5	692	155	0	191	2	7	103	56	719	812	1	0	0	0	0	689	264	0	16	1672	2	250	812	3	90	159	207	3	0
OTU_520	2	0	1	8	0	0	0	0	0	0	3	0	2	7	1	2	0	6	4	1	22	0	6	3	0	2	0	0	0	5	0	2	0	5	1	18	0	2	3	3	0	1	1	1	1	0	0	5	6
OTU_521	0	0	0	0	0	0	0	0	0	0	0	0	0	0	0	0	0	0	0	0	0	0	0	0	0	0	0	0	0	0	0	0	0	0	0	0	0	0	0	0	0	0	0	0	0	0	0	0	0
OTU_522	0	0	2	12	0	0	0	0	0	0	0	0	0	0	3	0	0	0	0	0	0	0	2	0	7	0	0	3	0	9	0	0	0	0	0	0	0	0	1	0	0	0	0	0	0	0	0	1	0
OTU_523	0	0	3	0	0	0	0	0	0	2	0	0	5	0	0	0	5	1	0	1	0	0	0	5	0	3	9	0	0	0	0	0	0	0	0	0	0	0	0	0	1	7	0	0	3	0	2	8	0
OTU_524	0	0	4	0	0	0	0	0	1	0	0	0	1	0	0	8	0	0	0	2	0	0	0	0	0	0	0	0	0	0	0	0	7	0	0	0	4	0	0	16	0	0	0	0	0	0	0	0	3
OTU_525	0	0	0	0	0	0	0	0	0	0	0	0	4	0	0	0	0	0	0	0	0	0	0	0	0	0	0	0	0	0	0	0	0	0	0	1	0	0	0	0	0	0	0	0	0	17	0	0	0
OTU_526	0	0	0	0	0	2	0	0	0	2	0	0	5	0	0	0	0	0	0	0	0	0	0	0	0	0	0	0	0	0	0	0	0	0	0	0	2	0	0	0	0	4	0	0	0	0	0	0	0
OTU_527	0	0	0	0	0	0	0	0	0	1	0	0	0	0	0	0	0	0	4	1	3	0	9	0	0	0	1	0	1	1	0	0	0	0	0	0	4	0	3	4	0	0	1	0	2	0	0	0	1
OTU_528	0	0	0	0	4	0	0	0	0	2	0	3	19	0	0	0	5	3	0	1	0	1	0	0	0	18	1	0	0	0	0	0	0	0	0	8	2	0	1	6	0	0	0	0	8	16	2	0	0
OTU_529	0	0	0	0	0	0	0	0	0	1	0	0	0	0	0	0	0	63	0	0	0	0	0	0	0	0	0	0	0	0	0	0	0	0	0	0	0	0	0	0	0	0	0	0	0	0	0	0	0
OTU_53	0	6	471	0	1	1	0	0	5	231	79	13	349	67	1	1152	27	1	1	418	0	76	0	109	0	333	124	1	0	0	2	1	3	0	1	26	70	0	4	1618	3	262	44	0	1	0	79	1	3
OTU_530	0	0	0	0	0	0	0	0	0	0	0	0	0	0	0	0	0	0	0	0	0	0	0	0	0	0	0	0	0	0	0	0	0	0	0	0	0	0	0	0	0	0	0	0	0	0	0	0	0
OTU_531	0	0	0	0	0	0	0	0	2	0	4	0	0	0	0	0	0	0	0	0	0	0	0	0	0	0	0	0	0	0	0	0	3	0	0	0	8	0	0	0	0	0	0	0	10	0	0	0	0
OTU_532	0	0	0	2	0	0	0	3	0	0	2	0	0	0	0	0	1	0	1	0	9	0	0	0	0	0	2	0	3	7	0	0	0	13	0	0	1	4	4	0	0	0	0	1	2	4	0	2	0
OTU_533	0	0	0	0	0	0	0	9	0	0	40	0	0	0	0	0	0	0	0	0	0	0	0	0	0	0	0	0	0	0	0	0	0	0	0	0	0	0	0	0	0	0	0	0	0	0	0	0	0
OTU_534	0	0	0	0	0	0	1	0	0	0	0	0	0	0	0	0	0	0	0	0	0	0	0	0	0	0	0	0	0	0	0	0	0	3	0	0	0	0	0	0	0	0	0	0	0	0	0	64	0
OTU_535	0	0	0	0	0	0	0	0	0	0	0	0	0	0	0	0	0	0	0	0	0	0	0	0	0	0	0	0	0	0	0	0	0	0	0	0	0	0	0	0	0	0	0	0	0	0	0	0	0
OTU_536	0	0	0	0	0	0	0	0	0	0	0	0	0	0	0	0	0	0	0	5	0	0	0	0	0	0	0	0	0	0	0	0	0	0	0	0	8	0	0	0	0	0	0	0	0	0	0	0	0
OTU_537	0	0	3	0	0	3	0	0	0	0	0	0	1	0	0	0	0	8	0	5	0	0	0	0	0	2	0	0	0	0	5	0	0	0	0	0	2	0	0	0	0	9	0	0	10	0	0	0	0
OTU_538	0	0	0	0	0	0	0	0	0	0	0	0	0	0	0	0	0	0	0	0	0	0	0	0	0	0	0	0	0	0	0	0	0	0	0	0	0	0	0	0	0	0	0	0	0	0	0	0	0
OTU_539	0	0	0	0	0	0	0	5	1	0	0	0	0	0	0	0	0	0	0	7	0	0	0	0	0	4	0	0	0	0	22	0	0	0	0	0	0	0	0	0	0	0	0	0	0	0	3	0	0
OTU_54	4	0	538	0	257	86	108	141	2	153	165	2	273	262	71	118	808	786	10	70	32	7	3	96	3	63	593	927	472	1	1	0	1	362	3	1160	228	1	25	233	67	191	133	3	108	82	259	1	0
OTU_540	0	0	0	0	1	1	0	1	4	4	2	0	0	0	0	1	1	0	0	1	0	0	1	0	0	0	0	0	0	0	0	0	8	1	0	0	0	0	5	1	0	0	0	0	0	0	0	0	0
OTU_541	0	0	0	0	0	0	0	0	0	0	0	0	50	0	0	0	0	0	0	0	0	0	0	0	0	0	0	0	0	0	0	0	0	0	0	0	0	0	0	0	0	0	0	0	0	0	0	0	0
OTU_542	0	0	0	0	0	0	0	0	0	0	0	0	0	0	0	0	0	0	0	0	0	0	0	0	0	0	0	0	0	0	0	0	0	0	0	0	0	0	0	0	0	0	0	0	0	0	0	0	0
OTU_543	0	0	0	0	0	0	0	0	0	0	0	0	0	0	0	0	5	3	0	0	0	0	0	0	0	0	0	0	0	0	0	0	0	0	0	0	0	0	0	0	0	0	0	0	0	0	0	0	0
OTU_544	0	0	0	0	0	0	0	0	0	0	0	0	0	0	0	0	0	0	0	0	0	0	0	0	0	0	0	0	0	0	0	0	0	0	0	0	0	0	0	0	0	0	0	0	0	0	0	0	0
OTU_545	0	3	1	1	0	0	2	0	0	0	0	0	0	1	0	1	3	0	0	0	3	0	1	0	1	0	0	0	7	2	1	2	0	3	1	1	4	0	0	0	0	0	0	0	0	0	0	2	3
OTU_546	52	0	0	1	0	0	1	3	0	0	0	7	2	0	0	0	0	0	0	0	0	0	0	0	11	0	0	0	17	8	0	0	0	0	0	3	0	2	0	0	0	0	3	0	0	1	0	0	0
OTU_547	0	0	5	0	0	0	0	0	0	0	10	0	0	0	0	0	0	0	0	0	0	0	0	0	0	0	1	0	3	0	0	0	0	0	5	0	0	0	0	0	0	5	0	0	0	0	0	3	3
OTU_548	0	0	1	0	0	0	0	0	0	0	0	0	0	0	0	0	0	2	0	0	0	0	0	0	0	0	0	0	0	0	0	0	0	0	0	0	0	0	0	0	0	0	0	0	0	0	0	0	0
OTU_549	0	2	0	0	0	0	0	0	0	0	0	0	0	0	0	1	0	0	0	0	0	0	0	0	3	0	0	0	0	0	0	0	0	0	0	0	0	0	1	0	0	0	0	0	0	0	0	0	0
OTU_55	3	0	80	241	4	295	0	2	1	475	323	0	376	41	3	69	22	56	1	40	3	1	1	45	20	171	1	22	2	0	6	2	94	66	0	1	5	1	6	1046	50	879	6	1	197	0	39	2	1
OTU_550	0	0	0	0	0	1	1	0	2	0	1	0	3	0	0	0	2	0	0	0	0	76	0	1	0	2	0	6	0	0	0	0	0	1	0	2	2	0	1	3	0	1	10	0	0	5	2	0	0
OTU_551	0	0	0	0	0	10	2	0	0	0	0	0	0	0	0	0	0	0	0	0	0	0	0	5	1	0	0	0	0	0	0	0	0	0	0	0	0	0	0	0	0	0	0	0	0	0	0	0	0
OTU_552	0	0	0	0	0	0	0	0	0	0	0	0	0	1	0	0	0	0	0	0	0	0	0	2	0	0	1	0	0	0	0	0	0	0	0	0	0	0	0	0	64	0	0	0	0	0	0	0	0
OTU_553	0	0	0	3	1	0	0	5	0	0	0	0	1	0	0	0	1	0	0	0	16	0	0	0	2	0	1	1	0	4	0	0	0	4	1	0	0	0	3	0	0	2	1	0	0	0	0	0	0
OTU_554	0	0	0	0	0	2	0	0	7	0	0	0	0	0	0	0	0	0	0	0	0	0	0	0	0	0	0	0	0	0	0	0	0	0	0	0	1	0	0	0	0	3	0	0	0	1	0	0	2
OTU_555	0	0	0	0	0	0	0	0	0	2	0	0	0	0	0	1	0	0	0	5	0	0	0	0	0	0	0	0	0	0	0	0	0	0	0	0	4	0	0	0	0	0	0	0	18	1	0	0	0
OTU_556	0	0	0	0	0	0	0	0	0	0	0	0	17	0	0	0	0	0	0	14	0	0	0	0	0	3	0	0	0	0	0	0	0	0	0	0	0	0	0	0	0	43	0	0	0	0	0	0	0
OTU_557	0	0	0	0	0	0	0	0	0	0	0	0	0	0	0	0	0	0	0	0	0	0	0	0	0	0	0	0	0	0	0	0	0	0	0	0	0	0	0	0	0	0	0	0	0	0	0	0	0
OTU_558	0	0	0	0	0	0	0	0	0	0	0	0	0	0	0	0	0	0	0	0	0	0	0	0	0	0	0	0	0	0	0	0	0	0	0	0	0	0	0	0	0	0	0	0	0	0	0	0	0
OTU_559	0	0	0	0	0	0	0	0	0	8	0	0	2	0	0	0	0	0	0	0	0	0	0	0	0	0	0	0	0	0	0	0	1	0	0	0	1	0	0	0	0	2	0	0	2	0	0	0	0
OTU_56	0	0	0	0	0	0	0	0	0	971	1	0	1462	2	0	0	962	0	22	1	0	0	0	2409	2	4	1	1	4	0	1	0	0	0	3	2	555	0	0	866	2	1434	2	0	0	1	1	1	1
OTU_560	0	0	0	0	0	0	0	0	0	0	0	0	0	0	0	0	0	0	0	0	0	0	0	0	0	0	0	0	0	0	0	0	0	0	0	0	0	0	0	0	0	0	0	0	0	0	0	0	0
OTU_561	0	0	1	0	0	0	0	8	0	0	0	1	2	3	0	0	0	2	0	0	1	0	0	0	0	0	0	0	0	8	186	0	0	2	0	18	2	5	0	0	0	0	1	0	0	0	0	0	0
OTU_562	0	0	0	0	0	56	0	0	0	0	0	0	0	0	0	0	0	0	0	0	0	0	0	0	0	0	0	0	0	0	0	0	0	0	0	0	0	0	0	0	0	0	0	0	1	0	0	0	0
OTU_563	0	0	0	0	0	0	0	0	0	0	0	0	0	0	0	0	2	0	0	0	0	0	0	0	0	0	4	0	0	0	0	0	0	0	0	0	0	0	0	0	0	0	0	0	0	0	0	0	0
OTU_564	0	0	0	0	0	0	0	0	0	3	0	0	0	0	0	0	0	0	0	0	0	0	0	0	0	1	0	0	0	0	0	0	0	0	0	0	12	0	0	0	0	10	0	0	1	0	0	0	0
OTU_565	0	0	0	0	0	0	0	0	0	59	0	0	0	0	0	0	0	0	0	0	0	0	0	0	0	0	0	0	0	0	0	0	0	0	0	0	0	0	0	0	0	0	0	0	0	0	0	0	0
OTU_566	0	0	0	0	0	0	0	0	0	0	0	0	0	0	0	0	0	1	0	0	0	0	0	0	0	0	0	0	0	0	0	0	0	0	0	0	0	0	0	0	0	0	0	0	0	0	0	0	0
OTU_567	0	0	0	0	0	0	0	0	0	0	0	0	0	0	0	0	0	0	0	0	0	0	0	0	0	0	0	0	0	0	0	0	0	0	0	0	0	0	0	0	0	0	0	0	0	0	0	0	0
OTU_568	0	0	0	0	0	0	0	0	0	0	0	0	0	0	0	0	0	0	0	0	0	0	0	0	0	0	0	0	0	2	0	0	0	0	0	0	0	0	0	0	0	0	0	0	0	0	0	0	0
OTU_569	0	0	1	0	1	0	0	0	0	0	0	0	0	0	0	0	0	1	0	0	0	0	0	0	0	2	0	0	0	0	0	1	5	0	0	0	2	0	0	0	0	0	0	0	0	0	0	0	0
OTU_57	1	0	17	5	6	1	2	0	0	3	31	11	2	0	0	0	0	3	0	216	75	0	0	0	0	0	0	38	0	1867	0	0	0	58	0	6	2	8	3	0	3	12	2	0	2	0	3	0	0
OTU_570	0	0	0	0	0	0	3	0	0	0	0	0	0	0	0	0	0	0	0	0	0	0	0	0	0	0	0	0	1	0	0	0	0	0	0	17	0	0	0	0	0	4	0	0	0	0	0	0	0
OTU_571	2	0	1	44	28	14	0	10	6	9	185	91	78	86	38	34	1	1	0	7	0	1	2	19	28	1	35	1	10	0	1	0	327	0	1	2	43	1	1	105	4	35	22	0	17	706	9	190	29
OTU_572	0	0	3	0	1	0	1	0	0	15	0	23	5	8	1	0	43	1	2	0	0	12	0	12	2	0	14	0	0	2	0	0	0	12	1	16	10	3	2	39	0	3	3	0	0	1	6	0	2
OTU_573	0	0	0	19	0	0	0	0	0	0	0	0	0	0	0	0	0	0	0	0	0	0	0	1	1	0	0	0	0	0	0	0	0	0	0	0	0	0	0	0	2	0	0	0	0	0	0	0	2
OTU_574	0	0	0	0	0	0	0	0	0	0	0	0	0	0	0	0	0	0	0	0	0	0	0	0	0	0	0	0	0	0	0	0	0	0	0	0	0	0	0	0	0	0	2	0	0	0	0	0	0
OTU_575	0	0	0	0	0	0	0	0	0	34	0	0	0	0	0	0	0	0	0	0	0	0	0	0	0	0	0	0	0	0	0	0	0	0	0	0	0	0	0	0	0	0	0	0	33	0	0	0	0
OTU_576	0	0	0	0	0	0	0	0	0	0	0	0	0	0	11	0	2	0	0	0	0	0	0	0	0	0	0	0	0	0	0	0	0	0	0	0	0	0	0	9	0	0	0	0	0	2	0	0	0
OTU_577	0	0	0	0	0	0	0	0	0	0	0	0	0	0	0	0	0	0	0	0	0	0	0	0	0	0	0	0	0	0	0	0	0	0	0	0	0	0	0	0	0	0	0	0	0	0	0	0	0
OTU_578	0	0	0	0	0	0	0	0	0	0	0	0	0	0	0	0	0	0	0	4	0	0	0	0	0	0	0	0	0	0	0	0	0	0	0	0	13	0	0	1	0	0	0	0	3	0	0	0	0
OTU_579	0	0	1	1	0	1	0	0	0	3	23	0	21	21	0	13	35	6	0	0	5	0	0	27	0	4	2	0	3	6	0	0	1	34	0	15	0	0	6	1	0	19	7	0	0	4	33	0	0
OTU_58	13	0	14	34	5	558	146	336	6	6	7	10	2	21	1	22	8	14	1	7	3	125	0	0	300	23	8	5	60	27	151	2	70	20	1	7	8	13	0	22	3	7	18	0	38	119	2	327	24
OTU_580	0	0	0	0	0	0	0	0	0	11	0	0	0	0	0	0	0	0	0	0	0	0	0	0	0	0	0	0	0	0	0	0	0	0	0	0	0	0	0	0	0	0	0	0	0	0	0	0	0
OTU_581	0	0	5	0	0	0	0	0	0	0	0	0	0	0	0	0	0	0	0	0	0	0	0	0	0	0	0	0	0	0	0	0	0	0	0	0	0	0	0	0	0	0	0	0	0	0	0	0	0
OTU_582	0	0	0	0	0	0	0	0	0	0	0	0	57	0	0	0	0	0	0	0	0	0	0	0	0	0	0	0	0	0	0	0	0	0	0	0	0	0	0	0	0	0	0	0	0	0	0	0	0
OTU_583	0	0	0	0	0	0	0	0	0	30	0	7	0	0	0	0	0	0	0	0	0	0	0	0	0	0	0	0	0	0	0	0	0	0	0	0	0	0	0	0	0	0	0	0	0	0	0	0	0
OTU_584	0	0	7	0	0	18	0	0	2	0	0	0	5	0	0	0	19	2	1	0	0	3	0	9	0	0	0	0	0	0	0	0	0	0	0	0	16	0	0	62	0	0	0	0	0	0	0	0	0
OTU_585	0	0	0	0	0	0	0	0	0	0	0	0	0	0	0	0	0	0	0	0	0	0	0	0	0	0	0	0	0	0	0	0	0	0	0	0	0	0	0	0	0	0	0	0	0	0	0	0	0
OTU_586	0	0	0	0	2	1	0	0	0	0	0	0	0	0	0	0	0	0	0	0	3	0	0	1	0	0	0	0	0	2	0	0	0	0	0	0	0	4	1	0	0	1	0	0	1	0	0	1	0
OTU_587	0	0	0	0	0	0	0	0	0	18	0	0	0	0	0	0	0	0	0	0	0	0	0	0	0	0	0	0	0	0	0	0	0	0	0	0	0	0	0	0	0	0	0	0	0	0	0	0	0
OTU_588	0	0	16	0	0	0	0	0	0	3	0	0	0	0	0	0	2	0	0	0	0	0	0	0	0	0	0	0	0	0	0	0	0	0	0	0	0	0	0	0	0	4	0	0	0	0	0	0	0
OTU_589	0	0	0	9	0	0	0	0	0	0	0	0	0	0	0	0	0	0	0	0	0	0	0	0	6	0	0	0	0	0	0	0	3	0	0	0	0	0	0	0	2	0	0	0	0	0	0	15	0
OTU_59	4	0	127	2	0	588	0	4	0	705	0	0	596	51	1	268	31	18	0	696	6	1	0	41	0	45	142	1	0	0	1	2	1	0	0	20	2	0	7	1	3	299	28	0	1515	0	68	1	0
OTU_590	0	0	0	0	0	0	0	0	0	0	0	0	0	0	0	0	0	0	0	0	0	0	0	0	0	0	0	0	0	0	0	0	0	0	0	0	1	0	0	0	0	0	0	0	0	0	0	0	0
OTU_591	0	0	0	0	0	7	1	0	0	0	0	0	0	0	0	0	0	0	0	0	0	0	0	0	0	0	0	0	0	0	0	0	0	0	2	0	0	0	0	0	0	0	0	0	0	0	0	0	0
OTU_592	0	0	0	0	1	0	0	0	0	3	0	0	0	0	0	0	0	0	0	18	0	0	0	0	0	0	0	0	0	0	0	0	0	0	0	0	1	0	0	0	0	0	0	0	0	0	0	0	0
OTU_593	0	0	0	20	0	0	3	0	0	0	0	0	0	0	0	0	0	0	0	0	0	0	3	0	1	0	0	0	5	3	0	0	0	0	0	0	0	0	0	0	10	0	0	0	0	0	0	50	0
OTU_594	0	0	0	0	0	0	0	0	0	0	0	0	0	0	0	0	0	0	0	0	0	0	0	0	0	0	0	0	0	0	2	4	0	0	0	0	0	1	0	0	0	0	0	0	0	0	0	0	0
OTU_595	40	0	0	0	0	0	0	0	0	9	0	0	1	0	0	0	0	0	0	0	0	0	0	0	0	0	0	0	0	0	0	0	0	0	0	2	0	1	0	0	0	0	0	0	0	0	0	1	0
OTU_596	0	0	0	0	0	0	0	0	0	0	0	0	0	0	0	0	0	0	0	0	0	0	0	0	0	0	0	0	0	0	0	0	0	0	0	0	0	0	0	0	0	0	0	0	0	0	0	0	0
OTU_597	1	0	0	0	0	23	4	33	0	0	0	1	5	2	0	2	6	8	4	0	0	51	1	3	0	0	28	7	12	3	18	0	1	0	1	0	0	0	1	1	0	1	9	0	1	2	2	0	3
OTU_598	0	0	1	6	1	0	0	0	0	0	0	0	0	0	0	0	0	0	0	0	0	0	0	0	0	0	0	0	0	0	0	0	0	0	0	0	8	10	0	0	0	0	0	0	0	0	0	0	7
OTU_599	0	0	0	0	3	2	0	0	0	0	0	1	1	1	0	39	3	3	0	4	0	3	0	0	0	1	0	0	3	0	0	0	0	3	0	0	3	0	0	0	0	1	5	0	0	2	15	0	0
OTU_6	5435	6	643	646	4234	83	316	7	47	2123	1341	10375	431	552	333	2658	1793	408	217	9208	492	211	18	530	2504	734	5420	5340	708	359	22	18	408	2528	37	622	1181	4990	17	807	827	2169	303	13	2491	1897	1283	114	4
OTU_60	12	0	0	363	0	0	0	0	1	0	4	0	0	0	0	0	0	31	0	0	0	0	1	0	0	0	0	0	0	0	0	28	14	0	1864	0	0	0	60	0	13135	0	0	0	0	0	0	0	41
OTU_600	12	1	72	30	10	1	30	9	1	143	28	13	77	35	36	32	67	13	27	21	251	46	25	31	36	0	9	0	7	89	9	1	5	57	2	113	30	120	29	60	0	142	24	7	103	8	2	29	12
OTU_601	0	0	0	0	0	0	0	0	0	0	0	0	17	0	5	0	1	0	0	0	0	0	0	0	0	0	0	0	0	0	1	0	0	1	0	0	0	1	0	1	0	0	0	0	0	0	0	0	1
OTU_602	0	0	0	0	0	0	0	0	0	0	0	0	0	0	0	0	0	0	0	0	0	0	0	0	0	0	0	0	0	2	0	0	0	0	0	0	0	0	0	0	0	0	0	0	0	0	0	2	0
OTU_603	0	0	0	0	0	0	0	0	0	0	0	0	0	0	0	0	0	0	0	0	0	0	0	0	0	0	0	0	0	0	0	0	0	0	0	0	0	0	0	0	0	0	0	0	0	0	0	0	0
OTU_604	0	0	0	0	0	0	0	0	0	0	0	0	0	0	0	0	0	0	0	0	0	0	0	0	0	0	0	0	0	0	0	0	0	0	0	0	0	0	0	0	0	0	0	0	0	0	0	0	0
OTU_605	0	0	0	0	0	0	0	0	0	0	0	0	0	0	0	0	0	0	0	0	0	0	0	0	0	0	0	0	0	0	0	0	0	0	0	0	0	0	0	0	0	0	0	0	0	0	0	0	0
OTU_606	0	0	0	0	4	1	0	0	0	0	0	0	0	1	0	0	0	1	0	0	0	0	0	2	0	1	1	0	0	0	0	0	0	0	0	0	1	0	0	2	0	0	4	0	1	0	0	0	0
OTU_607	0	0	0	0	0	1	0	0	0	0	0	0	3	0	0	0	0	0	0	2	0	0	0	0	0	0	0	0	0	0	0	0	0	0	0	0	11	0	0	0	0	0	0	0	0	0	3	0	0
OTU_608	0	0	3	0	0	43	0	0	0	0	0	0	0	0	0	0	0	0	0	0	0	0	0	0	0	0	0	0	0	0	0	0	0	0	0	0	0	0	0	0	0	3	0	0	0	0	0	0	0
OTU_609	0	0	0	0	0	0	0	0	0	0	0	0	0	0	0	0	0	0	0	0	0	0	0	0	0	0	0	0	0	29	0	0	0	0	0	0	0	0	0	0	1	0	0	0	0	0	0	0	0
OTU_61	1	0	195	0	34	1	264	0	2	705	1	44	265	210	1	1	58	26	1	104	1	1	0	743	2	445	247	3	0	0	3	3	2	1	0	0	348	0	2	118	1	1358	479	0	537	156	62	0	0
OTU_610	1	0	1	3	0	0	0	0	0	0	0	0	0	0	0	0	0	0	1	0	6	0	0	0	13	0	0	1	0	6	0	0	0	6	0	0	0	0	2	0	0	0	0	0	4	0	0	0	0
OTU_611	0	0	0	0	0	0	0	0	0	0	0	0	0	0	0	0	0	0	0	0	0	0	0	0	0	0	0	0	0	0	0	0	0	0	0	0	0	0	0	0	0	0	0	0	0	0	0	22	0
OTU_612	0	0	6	0	0	3	0	0	0	2	0	0	3	0	0	0	0	4	0	0	0	0	0	0	0	0	0	0	0	0	0	0	0	0	0	0	0	0	0	0	0	0	0	0	0	0	0	0	0
OTU_613	0	0	0	0	0	0	0	0	0	1	5	0	0	0	0	0	0	0	0	15	0	0	0	0	0	0	0	0	0	0	0	0	0	0	0	0	1	0	0	0	0	0	0	0	0	0	0	0	0
OTU_614	0	0	0	0	0	0	0	0	0	0	0	0	0	0	0	0	0	0	0	0	0	0	0	0	0	0	0	0	0	0	0	0	0	0	0	0	1	0	0	0	0	0	0	0	0	0	0	0	0
OTU_615	0	0	0	0	0	0	0	0	0	0	0	0	0	0	6	0	1	0	0	0	0	0	0	0	0	0	0	0	0	0	0	0	1	0	0	0	0	2	0	5	0	1	0	0	0	0	0	0	0
OTU_616	0	0	0	6	10	33	0	18	0	3	5	6	0	1	1	5	0	0	0	1	0	0	0	0	10	0	1	0	8	0	1	0	5	2	0	2	1	0	0	4	0	2	0	0	1	3	0	4	0
OTU_617	0	0	0	0	0	0	10	11	3	3	2	1	5	15	0	1	3	5	0	0	0	3	0	5	25	0	3	0	0	0	0	0	19	0	0	12	6	0	0	2	0	3	18	0	2	2	12	0	0
OTU_618	13	0	6	5	101	2	0	0	0	19	28	84	7	7	0	33	28	7	1	23	0	1	0	10	14	5	90	9	4	7	1	0	7	13	0	25	19	92	0	19	0	20	11	0	11	8	26	3	0
OTU_619	0	0	0	0	0	0	0	0	0	5	0	3	4	2	0	2	1	1	0	0	0	0	0	0	0	1	4	0	0	0	0	0	0	0	0	0	1	0	2	5	0	0	2	0	0	0	0	0	0
OTU_62	0	58	9	0	39	0	1426	0	17	3	23	0	0	0	11	0	0	2	0	959	1	4	1	0	2	2	1	0	0	0	0	0	169	0	0	260	30	0	0	4	0	0	0	2	0	1	202	0	0
OTU_620	2	0	32	0	43	3	8	17	0	13	20	0	15	94	4	18	81	91	0	3	0	0	0	4	4	13	64	9	31	0	0	0	0	36	0	72	14	0	7	49	0	9	11	0	7	2	15	0	0
OTU_621	0	0	0	0	0	1	0	0	5	9	2	0	2	0	0	0	0	2	0	0	0	0	0	0	0	0	0	0	0	0	1	0	0	0	0	0	0	0	0	0	0	0	0	0	0	0	0	6	0
OTU_622	0	0	0	0	1	0	0	1	0	1	0	0	0	0	0	0	2	1	0	1	0	0	0	0	0	2	2	0	0	0	2	0	0	0	0	0	0	0	0	0	0	7	0	0	0	0	0	0	0
OTU_623	0	0	1	0	0	0	0	0	0	11	0	0	0	0	0	0	0	2	0	0	0	0	0	0	0	0	0	0	0	0	0	0	0	0	0	0	0	0	0	0	0	2	0	0	2	0	0	0	0
OTU_624	1	0	0	0	0	0	0	0	0	0	0	0	0	0	0	0	0	0	0	0	0	0	0	4	0	0	0	0	0	0	0	0	0	0	0	0	0	0	0	0	36	0	0	0	0	0	0	0	0
OTU_625	0	0	0	0	0	0	0	0	0	0	0	0	0	0	0	0	0	0	0	0	0	0	0	0	0	0	0	0	0	0	0	0	0	0	0	0	0	0	0	0	0	0	0	0	0	0	0	0	0
OTU_626	0	0	0	0	0	0	0	0	0	0	0	0	0	0	0	0	0	0	0	0	0	0	0	0	0	0	0	0	0	0	0	0	0	0	0	0	0	0	0	0	0	0	0	0	0	0	0	0	0
OTU_627	0	0	0	0	0	0	0	0	0	0	5	0	0	0	0	0	0	0	0	0	0	0	0	0	0	0	0	0	0	0	0	0	0	0	0	0	0	0	0	0	0	0	0	0	0	0	0	0	0
OTU_628	0	0	1	0	0	0	0	0	0	0	0	0	1	0	0	0	0	0	0	0	0	0	0	0	0	0	0	0	0	0	6	0	0	0	0	0	5	0	0	0	0	0	0	0	0	0	0	0	0
OTU_629	0	0	2	0	0	1	0	0	0	0	0	0	0	0	0	0	0	0	0	2	0	0	0	0	0	4	0	0	0	0	4	0	0	0	0	0	0	0	0	0	0	2	0	0	3	0	0	0	0
OTU_63	0	1	0	0	0	162	0	0	1	0	1	0	0	0	7	0	231	1	0	1620	1	2	3	433	0	241	1	0	0	1	0	0	3	1	0	105	0	4	4	0	0	1416	0	0	0	501	1	0	0
OTU_630	0	0	0	0	3	0	0	0	0	0	0	0	0	0	0	0	0	1	0	0	0	0	0	0	0	0	0	0	0	0	0	0	0	0	0	0	1	0	0	0	0	0	0	0	0	0	0	0	0
OTU_631	0	0	0	0	0	0	0	0	0	0	0	0	0	0	0	0	0	0	0	0	0	0	0	0	0	0	0	0	0	0	0	0	0	0	0	0	0	0	0	0	0	0	0	0	0	0	2	0	0
OTU_632	0	0	0	0	0	0	0	0	0	0	0	0	0	0	0	0	0	0	0	0	0	0	0	0	0	0	0	0	0	0	0	0	0	0	0	0	0	0	0	0	0	0	0	0	0	0	0	0	0
OTU_633	0	0	0	0	0	0	0	0	0	2	0	0	6	7	0	0	0	0	0	0	0	0	0	0	0	0	1	0	0	0	0	0	0	0	0	0	0	0	0	0	0	0	4	0	0	0	0	0	0
OTU_634	0	0	0	14	5	21	0	6	2	0	28	14	1	5	15	9	0	0	0	1	0	0	0	3	1	0	0	0	9	0	0	0	158	0	1	1	2	0	2	5	0	3	0	0	0	68	0	11	0
OTU_635	0	0	0	0	0	0	0	2	0	0	0	0	0	1	0	1	0	0	0	0	0	0	0	0	0	0	0	0	0	0	0	0	5	0	0	1	3	0	0	1	0	0	5	0	0	1	0	0	0
OTU_636	1	0	0	0	0	0	0	0	1	0	4	0	0	0	0	0	0	0	0	0	4	0	0	0	0	0	0	0	0	1	0	0	0	1	0	0	1	1	0	0	0	1	1	0	0	0	0	5	0
OTU_637	0	0	0	0	0	0	0	0	0	0	0	0	0	0	0	0	0	35	0	0	0	0	0	0	0	0	0	0	0	0	0	0	0	0	0	0	0	0	0	0	0	0	0	0	0	0	0	0	0
OTU_638	0	0	3	0	0	2	0	0	0	0	0	0	0	0	0	0	0	0	0	3	0	1	0	0	0	0	0	0	0	0	11	0	0	0	0	0	1	0	0	0	0	5	0	0	0	5	0	0	0
OTU_639	0	0	0	2	0	0	17	4	0	1	0	0	0	0	0	0	0	0	0	0	0	0	0	0	0	0	0	0	0	0	0	0	0	0	0	0	0	0	0	1	0	0	0	0	0	1	0	0	0
OTU_64	0	0	3	0	0	0	0	0	0	0	0	0	0	0	0	0	0	0	0	0	1	0	0	0	0	0	0	0	0	4	0	0	0	0	0	1	0	1	0	0	0	0	0	0	0	0	0	4	0
OTU_640	0	0	0	0	0	0	0	0	0	0	0	0	0	0	0	0	0	0	0	0	0	0	0	0	0	0	0	0	0	0	0	0	0	0	0	0	0	0	0	0	0	0	0	0	0	0	0	0	0
OTU_641	0	2	0	0	0	0	0	0	1	0	0	0	0	0	1	0	0	0	0	0	1	0	0	0	1	0	2	0	2	3	0	0	1	0	0	1	0	0	0	0	0	0	0	1	2	0	0	0	3
OTU_642	0	0	0	0	0	10	0	0	0	0	0	0	2	0	0	0	0	0	0	1	0	0	0	0	0	15	0	0	0	0	0	0	0	0	0	0	0	0	0	0	0	0	0	0	0	0	0	0	0
OTU_643	0	0	0	0	0	0	0	0	0	9	0	0	0	0	0	0	0	0	0	0	0	0	0	0	0	0	0	0	0	0	0	0	0	0	0	0	0	0	0	0	0	0	0	0	0	0	0	0	0
OTU_644	0	0	0	0	0	0	0	0	0	0	0	0	0	0	0	0	0	0	0	0	0	0	0	0	0	2	0	0	0	0	0	0	0	0	0	0	0	0	0	0	0	0	0	0	0	0	0	11	0
OTU_645	0	0	0	0	0	0	0	0	1	0	2	0	0	0	0	1	0	0	0	0	0	0	0	0	0	0	0	0	0	0	0	0	0	0	0	2	0	0	0	1	0	0	0	0	1	3	0	0	0
OTU_646	0	0	0	0	0	0	0	0	0	0	0	0	0	0	0	0	0	0	0	0	0	0	0	0	0	0	0	0	0	0	0	0	0	0	0	0	0	0	0	0	0	0	0	0	0	0	0	0	0
OTU_647	0	0	0	0	0	0	0	0	2	2	0	0	0	0	0	0	0	0	0	0	0	0	0	0	0	0	0	0	0	0	0	0	0	0	0	0	0	0	0	0	0	0	0	0	1	1	0	0	0
OTU_648	0	0	0	0	0	0	0	0	0	1	0	0	0	0	0	0	0	0	0	3	0	0	0	0	0	5	0	0	0	0	0	0	0	0	0	0	0	0	0	0	0	0	0	0	6	0	0	0	0
OTU_649	0	0	0	0	0	0	0	0	0	0	0	0	0	0	0	0	0	0	0	0	0	0	0	0	0	0	0	0	0	0	0	0	0	0	0	0	0	0	0	0	0	0	0	0	0	0	32	0	0
OTU_65	4	42	53	5	3	0	14	0	7	2	0	0	25	1	0	0	44	5	3	2	0	0	0	0	0	3	0	0	3	0	81	1	26	0	0	0	0	0	0	1	7	3	1	5	0	0	0	5	61
OTU_650	0	0	0	0	0	0	0	0	0	0	0	0	0	0	0	0	0	0	0	0	0	0	0	0	0	0	0	0	0	0	0	0	0	0	0	0	0	0	0	0	0	0	0	0	0	0	0	0	0
OTU_651	0	0	0	0	0	0	0	0	0	0	0	0	0	0	0	0	0	0	0	0	0	0	0	0	0	0	0	0	0	0	0	0	0	0	0	0	0	0	0	0	26	0	0	0	0	0	0	0	0
OTU_652	0	0	0	0	0	0	0	0	0	0	0	0	0	0	0	0	0	0	0	3	0	0	0	0	0	0	0	0	0	0	0	0	0	0	0	0	0	0	0	0	0	0	0	0	0	12	0	0	0
OTU_653	0	1	0	1	0	0	0	0	0	0	0	0	0	0	0	2	0	0	1	0	2	0	0	0	0	0	0	0	0	1	0	0	0	0	0	1	0	2	3	0	0	0	0	0	0	0	0	0	1
OTU_654	0	0	0	0	0	0	0	0	0	1	0	0	0	0	0	0	0	0	0	1	0	0	0	0	0	6	0	0	0	0	0	0	0	0	0	0	2	0	0	0	0	0	0	0	34	0	0	0	0
OTU_655	0	0	0	0	0	0	0	0	0	0	0	0	0	0	0	0	0	0	0	0	0	0	0	0	0	0	0	0	0	23	0	0	0	0	0	0	0	0	0	0	0	0	0	0	0	0	3	0	0
OTU_656	0	0	0	0	0	0	0	1	0	0	0	0	0	0	0	0	0	0	0	0	0	0	0	0	0	0	0	0	0	0	0	0	0	0	0	0	0	0	0	0	0	0	0	0	0	0	0	0	0
OTU_657	0	2	0	0	0	0	0	0	0	0	0	0	0	0	0	1	0	0	0	0	0	0	0	0	0	0	1	0	1	0	0	0	0	0	0	0	2	0	1	0	0	0	0	0	0	0	0	0	0
OTU_658	0	0	0	0	0	0	0	0	0	0	0	0	0	0	0	0	0	0	0	0	0	0	0	0	0	0	0	0	0	0	0	0	0	0	0	0	0	0	0	0	0	0	0	0	0	0	0	0	0
OTU_659	0	0	0	0	0	0	0	0	0	0	0	0	0	0	0	0	0	0	0	0	0	0	0	0	0	0	0	0	0	0	0	0	0	0	0	0	0	0	0	0	0	0	0	0	0	0	0	0	0
OTU_66	0	1	13	0	2	33	0	0	0	114	0	0	0	0	1	0	16	2	0	0	531	63	0	0	273	1	0	0	232	0	8	0	0	1	0	1	0	0	1	812	1	0	0	0	0	1	116	0	3
OTU_660	0	0	0	0	0	0	0	0	0	0	0	0	4	0	0	0	0	0	0	0	0	0	0	0	0	0	0	0	0	0	0	0	0	0	0	0	0	0	0	0	0	0	0	0	0	0	0	0	0
OTU_661	0	0	2	0	0	0	0	0	2	0	4	0	0	0	0	0	0	0	0	2	0	0	0	0	0	0	0	0	0	0	0	0	0	0	0	0	0	0	0	0	0	0	0	0	18	0	1	0	0
OTU_662	0	0	0	0	0	0	0	0	0	0	0	0	0	0	0	0	0	0	0	0	0	0	0	0	0	5	0	0	0	0	0	0	0	0	0	0	0	0	2	0	0	0	0	0	0	0	0	0	0
OTU_663	0	0	0	0	0	0	0	0	0	0	0	0	0	0	0	0	0	0	0	0	0	0	0	0	0	0	0	0	0	0	0	0	0	0	0	0	0	0	0	0	10	0	0	0	0	0	0	0	0
OTU_664	0	0	0	0	0	0	1	0	0	0	0	0	0	0	0	0	0	0	0	0	0	0	0	0	0	0	0	0	0	0	0	0	0	0	0	0	0	0	0	0	7	0	0	0	0	0	0	0	0
OTU_665	0	0	0	0	0	0	0	0	0	0	0	0	0	0	0	0	0	0	1	0	0	0	0	0	0	0	0	0	0	0	0	0	0	0	0	0	0	0	0	0	4	0	0	0	0	0	0	0	0
OTU_666	0	0	0	0	0	0	0	0	0	0	0	3	0	0	0	0	0	1	0	0	0	0	0	0	0	1	0	0	0	0	0	0	0	0	0	0	0	0	0	0	0	0	0	0	0	0	0	0	0
OTU_667	0	0	0	0	0	1	0	0	0	0	0	0	0	0	0	0	0	0	0	0	0	0	0	6	0	0	0	0	0	0	0	0	0	0	0	0	0	0	0	0	7	0	0	0	0	0	0	0	0
OTU_668	0	0	1	0	0	0	0	0	0	0	0	0	0	0	0	0	0	0	0	0	2	0	2	0	0	1	1	0	3	1	0	0	0	0	0	0	0	0	0	0	0	3	0	0	1	0	1	0	2
OTU_669	0	0	4	0	0	3	0	0	0	5	0	0	6	0	0	0	2	0	0	0	0	0	0	0	0	0	0	0	0	0	0	0	0	0	0	0	0	0	0	1	0	4	0	0	0	0	0	0	0
OTU_67	1	0	491	0	0	0	0	97	10	3	0	380	748	1	2	52	0	158	7	2	0	0	0	0	0	0	0	0	0	0	1	1	0	0	1	2	673	0	0	0	1	0	1278	0	915	0	0	0	0
OTU_670	0	0	0	0	0	0	0	3	0	0	0	0	0	0	0	0	0	0	0	2	0	0	0	0	0	0	0	0	0	0	0	0	0	0	0	1	0	0	0	0	0	0	0	0	0	0	0	0	0
OTU_671	0	0	0	0	0	0	0	0	0	0	0	0	0	0	0	0	27	0	0	0	0	0	0	0	0	0	0	0	0	0	0	0	0	0	0	0	0	0	0	0	0	0	0	0	0	0	0	0	0
OTU_672	0	0	0	0	0	2	0	0	0	0	0	0	0	0	0	0	0	0	0	0	0	0	0	0	0	0	0	0	0	0	0	0	0	0	0	0	0	0	0	0	4	0	0	0	0	0	0	0	0
OTU_673	0	0	0	0	0	0	0	0	0	0	0	0	0	0	0	0	0	0	0	0	0	0	0	0	0	0	0	0	0	21	0	0	0	0	0	0	0	0	0	0	0	0	0	0	0	0	0	0	0
OTU_674	0	0	0	0	0	0	0	0	0	0	0	0	0	0	0	0	0	0	0	0	0	0	0	0	0	0	0	0	0	0	2	0	2	0	0	0	0	0	0	0	0	0	0	0	0	0	0	0	0
OTU_675	0	0	0	0	0	0	0	0	0	0	0	0	0	0	0	0	0	0	0	0	0	0	0	0	0	0	0	0	0	0	0	0	0	0	0	0	0	0	0	0	0	0	0	0	0	0	0	0	0
OTU_676	0	1	0	0	0	0	0	0	0	0	0	0	0	0	0	1	0	0	0	0	0	0	0	0	4	0	0	0	0	0	0	0	0	1	0	0	0	0	0	1	0	0	0	0	0	0	0	0	0
OTU_677	0	0	0	0	0	0	0	0	0	0	0	0	0	0	0	0	0	0	0	0	0	0	0	0	0	0	0	0	0	0	0	0	0	0	0	0	0	0	0	0	0	0	0	0	0	0	0	0	0
OTU_678	0	0	0	0	0	0	0	0	0	0	0	0	2	0	0	0	0	0	0	1	0	0	0	0	0	0	0	0	0	0	0	0	0	0	0	0	1	0	0	0	0	0	0	0	0	0	0	0	0
OTU_679	0	0	0	0	0	0	0	0	0	0	0	0	0	0	0	0	0	0	0	3	0	0	0	0	0	0	0	0	0	0	0	0	0	0	0	0	2	0	0	0	0	0	0	0	0	0	0	0	0
OTU_68	7	0	43	14	1	11	13	7	0	0	29	2	52	2	98	0	467	114	127	31	780	24	0	52	64	33	50	7	26	83	0	2	0	216	1	290	8	105	0	30	0	42	2	0	79	1928	486	1	89
OTU_680	0	0	0	0	0	23	0	0	0	0	0	0	0	0	0	0	0	0	0	0	0	0	0	0	0	0	0	0	0	0	0	1	0	0	0	0	0	0	0	0	0	0	0	0	0	0	0	0	0
OTU_681	0	0	0	0	0	4	0	0	0	0	0	0	0	0	0	1	0	0	0	0	0	0	0	0	0	0	0	0	0	0	0	0	0	0	0	0	0	0	0	2	0	0	0	0	0	0	0	0	0
OTU_682	0	3	0	0	0	0	0	0	0	0	0	0	364	1	0	0	0	0	0	0	0	0	0	0	0	0	0	0	0	0	0	0	0	0	0	0	0	0	0	0	0	0	0	0	0	0	0	0	0
OTU_683	0	0	2	0	5	4	8	0	2	3	24	2	10	4	0	4	6	115	1	4	0	0	0	0	1	4	1	0	8	0	1	0	1	0	0	24	53	4	3	5	0	4	4	0	30	0	1	7	5
OTU_684	1	0	29	0	0	2	5	109	0	6	7	17	42	72	0	11	91	170	0	12	0	4	0	19	0	12	47	0	1	1	1	0	5	2	0	296	36	85	12	189	0	24	31	0	16	15	103	0	0
OTU_685	0	0	1	0	1	1	0	0	0	0	1	0	0	0	0	0	0	0	0	0	0	0	0	0	0	0	0	0	0	0	0	0	0	0	0	0	0	0	0	0	0	1	0	0	0	0	0	4	0
OTU_686	0	0	0	0	0	1	0	1	0	4	0	0	0	0	0	0	0	0	0	0	0	0	0	0	0	0	0	0	0	0	0	0	0	0	0	0	0	0	0	0	0	0	0	0	0	0	0	0	0
OTU_687	0	0	0	0	0	0	0	0	1	0	0	0	0	0	5	0	0	0	0	0	0	0	0	0	0	0	0	0	0	0	0	0	0	0	0	0	0	6	2	0	0	0	0	0	0	0	0	0	0
OTU_688	0	0	0	0	0	0	0	0	0	0	0	0	0	0	0	0	0	0	0	0	0	0	0	0	0	0	0	0	0	0	0	0	0	0	0	0	0	0	0	0	0	0	0	0	0	0	0	0	0
OTU_689	0	0	0	0	0	0	0	0	0	0	0	0	0	1	9	0	0	0	0	0	0	1	0	3	0	0	0	0	0	0	0	0	0	0	0	0	0	0	0	1	2	1	0	0	1	0	0	0	0
OTU_69	0	0	0	4	0	0	0	0	0	0	0	0	14	0	12	19	0	0	0	0	36	0	0	5	0	0	0	0	0	0	0	0	0	0	0	0	1	1	14113	0	0	0	0	11	0	14	0	0	0
OTU_690	0	0	0	0	1	1	0	0	0	5	4	0	1	0	0	0	2	0	0	1	0	0	2	0	0	0	0	0	0	0	0	0	0	3	1	0	1	0	1	1	0	0	0	1	0	0	0	0	0
OTU_691	0	0	0	0	2	0	2	0	0	0	4	4	1	0	0	4	0	0	0	1	0	0	0	0	0	1	0	0	10	0	0	0	2	0	0	0	2	0	0	0	0	0	1	0	0	21	4	0	0
OTU_692	0	0	0	0	0	0	0	0	0	0	0	22	0	0	0	0	0	0	0	0	0	0	0	0	0	0	0	0	0	0	0	0	0	0	0	0	0	0	0	0	0	0	0	0	0	0	0	0	0
OTU_693	0	0	0	0	0	0	0	0	0	0	0	0	0	0	0	0	0	0	0	0	0	0	0	0	0	0	0	0	0	0	0	0	0	0	0	0	0	0	0	0	0	0	0	0	0	0	0	0	0
OTU_694	0	0	0	0	0	0	0	0	0	0	0	0	0	0	0	0	0	0	0	0	0	0	0	0	0	0	0	0	0	0	0	0	0	0	0	0	0	0	0	0	0	0	0	0	0	0	0	0	0
OTU_695	0	0	0	0	0	0	0	0	0	0	0	0	0	0	0	0	0	0	0	0	0	0	0	0	0	0	0	0	0	0	0	0	0	0	0	0	0	0	0	0	0	0	0	0	0	0	0	0	0
OTU_696	0	0	0	0	0	0	0	0	0	0	0	0	0	0	0	0	0	0	0	0	0	0	0	0	0	0	0	0	0	0	0	0	0	0	0	0	0	0	0	0	0	0	0	0	0	0	0	0	0
OTU_697	0	0	0	0	0	0	0	0	0	0	0	0	0	0	0	0	0	0	0	0	0	0	0	0	0	0	0	0	0	0	0	0	0	0	0	0	0	0	0	0	12	0	0	0	0	0	0	0	0
OTU_698	1	0	0	0	0	0	0	4	0	0	0	0	0	0	0	0	0	0	0	0	0	1	0	0	0	0	0	0	3	0	0	0	0	8	0	0	0	2	0	0	0	0	0	0	0	2	0	0	0
OTU_699	0	0	0	1	4	163	3	6	884	0	0	8	0	0	0	0	338	134	4521	7	1	3	7	0	1	0	0	0	4790	1	1	2225	0	0	172	0	2	0	0	0	1	1080	3	4650	2	0	0	3	3
OTU_7	31896	334	9004	5251	79	92	492	125	49	146	24	7	3751	4	952	1046	2206	3251	3646	14	5565	45	7162	9	831	80	2	236	23	5540	0	247	2373	82	3930	939	72	227	2267	299	1995	91	529	10	35	645	2557	5	58
OTU_70	0	0	537	0	0	1	0	0	0	979	1	0	840	1	0	0	12	0	0	0	0	0	0	0	1	0	0	0	0	1	0	0	0	0	1	1	4	0	0	274	0	272	0	0	0	0	14	0	0
OTU_700	0	0	3	0	0	0	0	0	0	0	0	0	1	0	0	0	0	0	0	0	0	0	0	0	0	0	0	0	0	0	3	0	0	0	0	0	1	0	0	0	0	0	0	0	1	0	0	7	0
OTU_701	0	0	0	0	0	0	0	0	0	0	0	0	0	0	0	0	0	5	0	0	0	0	0	0	0	0	0	0	0	0	0	0	0	0	0	0	0	0	0	0	0	0	0	0	0	0	0	0	0
OTU_702	0	0	0	0	0	0	0	0	0	0	0	0	0	0	0	0	0	0	0	0	0	0	0	0	0	0	0	0	0	0	0	0	0	0	0	0	0	0	0	0	0	0	0	0	0	0	0	0	0
OTU_703	0	0	0	0	0	0	0	0	0	0	0	0	0	0	0	0	0	0	0	0	0	0	0	0	0	0	0	0	0	0	0	0	0	0	0	0	0	0	0	0	0	0	0	0	0	0	0	0	0
OTU_704	0	0	1	0	0	5	0	0	0	0	0	0	0	0	0	0	0	0	0	0	0	0	0	0	0	1	0	0	0	0	0	0	0	0	0	0	0	0	0	0	0	0	0	0	7	0	0	0	0
OTU_705	0	0	0	0	1	0	0	8	0	0	0	0	0	0	0	3	0	0	0	0	0	0	0	0	0	0	0	0	0	0	0	0	0	0	0	6	0	0	0	0	0	0	0	0	0	0	1	0	0
OTU_706	0	0	0	0	0	2	2	0	0	0	0	0	0	0	0	0	0	0	0	0	0	0	0	0	0	0	0	0	0	0	0	0	0	0	0	0	0	0	0	0	5	0	0	0	0	0	0	0	0
OTU_707	0	0	0	0	0	2	0	0	0	0	0	0	0	0	0	0	0	0	0	0	0	0	0	1	2	0	0	0	0	0	0	0	0	0	0	0	0	0	0	0	1	0	0	0	0	0	0	0	0
OTU_708	0	0	0	0	0	0	0	0	0	0	0	1	0	0	0	0	0	0	0	0	0	0	0	0	0	0	0	0	0	0	0	0	0	0	0	0	0	0	0	0	0	0	0	0	0	0	0	0	0
OTU_709	0	0	0	0	0	0	0	0	0	0	0	0	4	0	0	0	0	0	0	0	0	0	0	0	0	0	0	0	0	0	0	1	0	0	0	0	0	0	0	0	0	0	0	0	0	0	0	0	0
OTU_71	1	0	1	0	0	30	0	0	0	0	1073	219	35	7	2	3	2	66	0	330	0	0	0	5	1	140	1	9	0	0	3	0	4	32	1	12	3406	3	0	3	0	1	2	1	5	0	0	2	0
OTU_710	0	0	0	0	0	0	0	0	0	0	0	0	0	0	0	16	0	0	0	0	0	0	0	0	0	0	0	0	0	0	0	0	0	0	0	0	0	0	0	0	0	0	0	0	0	0	0	0	0
OTU_711	0	0	0	0	0	0	0	0	0	0	0	0	17	0	0	0	0	0	0	0	0	0	0	0	0	0	0	0	0	0	0	0	0	0	0	0	0	0	0	0	0	0	0	0	0	0	0	0	0
OTU_712	0	1	0	0	0	0	0	0	0	0	0	0	0	0	0	0	0	0	0	0	1	2	1	0	1	2	0	0	0	0	0	0	0	0	0	0	4	0	0	0	0	0	0	0	0	5	0	0	0
OTU_713	0	0	0	0	0	1	0	0	0	0	0	0	0	0	0	0	0	0	0	0	0	0	0	0	0	0	0	0	0	0	0	0	0	0	0	0	0	0	0	0	42	0	0	0	0	0	0	0	0
OTU_714	0	0	0	0	0	0	0	0	0	0	0	0	0	0	0	0	0	0	0	0	0	0	0	0	0	0	0	0	0	0	0	0	0	0	0	0	0	0	0	0	0	0	0	0	0	0	0	0	0
OTU_715	0	0	0	0	0	0	0	0	0	0	0	0	0	0	0	0	0	0	0	0	0	0	0	0	0	0	0	0	0	0	0	0	0	0	0	0	0	0	0	0	0	0	0	0	0	0	0	0	0
OTU_716	0	0	0	0	1	0	0	0	1	0	0	0	3	0	0	0	18	0	0	0	0	0	0	0	0	3	0	0	0	0	0	0	0	0	0	0	0	0	0	0	0	3	0	0	0	0	0	0	0
OTU_717	0	0	0	0	0	0	0	0	0	2	0	0	0	0	0	0	1	0	0	2	0	0	0	0	0	0	0	0	0	1	0	0	0	0	0	1	0	0	0	0	0	3	0	0	0	6	0	0	0
OTU_718	0	0	0	3	0	1	0	0	0	0	2	5	0	1	0	0	3	0	0	0	10	0	0	8	74	0	0	0	0	1	0	0	1	0	0	2	0	0	0	0	0	10	1	0	0	0	0	0	0
OTU_719	1	0	4	24	0	0	0	0	0	0	0	1	18	0	0	0	0	0	0	0	0	0	0	0	0	5	0	4	0	0	0	0	0	0	1	2	0	0	4	12	0	2	0	0	0	0	2	0	0
OTU_72	0	0	0	2	2	72	0	2	0	0	0	0	1	0	0	0	1050	0	51	0	0	0	0	0	0	0	0	1	0	9	0	1	0	0	0	1	0	0	1	1	1	267	0	1	1	0	0	1	0
OTU_720	3	0	0	0	0	0	0	0	0	0	0	0	0	0	0	0	0	0	0	0	0	0	0	0	0	0	0	0	3	0	0	0	0	0	0	0	0	0	0	0	0	0	0	0	0	0	0	0	3
OTU_721	0	0	0	0	0	0	0	0	0	0	0	0	0	0	0	0	0	0	0	0	8	0	0	0	1	0	1	0	0	7	0	0	0	4	0	0	0	0	0	0	0	1	0	0	0	0	0	0	0
OTU_722	0	0	0	0	0	0	0	0	0	0	0	0	0	0	0	0	0	0	0	0	0	0	0	0	1	0	0	0	0	0	0	0	0	0	0	0	0	0	0	0	0	0	0	0	0	0	0	0	0
OTU_723	0	0	0	0	0	0	0	0	0	0	0	0	0	0	0	0	0	0	0	0	0	0	0	0	0	0	0	0	0	0	0	0	0	0	0	0	0	0	0	0	0	0	0	0	0	0	0	0	0
OTU_724	0	0	0	0	0	0	0	0	0	0	0	0	0	0	0	0	0	0	0	0	0	0	0	0	0	0	0	0	0	0	0	0	0	0	0	0	0	0	0	0	0	0	0	0	0	0	4	0	0
OTU_725	0	0	4	0	0	0	0	0	0	0	0	0	0	0	0	0	0	0	0	0	0	0	0	3	0	0	0	0	2	0	0	0	0	0	0	0	0	0	0	0	0	0	0	0	0	0	0	0	0
OTU_726	0	0	0	0	0	0	0	0	0	0	0	0	0	0	0	0	0	0	0	1	0	0	0	0	0	0	0	0	0	0	0	0	0	0	0	0	0	0	0	0	0	0	0	0	0	0	0	0	0
OTU_727	0	0	26	0	0	0	0	0	0	0	0	0	0	0	0	0	2	4	0	0	0	0	0	0	0	0	0	0	0	0	0	0	0	0	0	0	1	0	0	0	0	0	0	0	0	0	0	0	0
OTU_728	0	0	0	0	0	0	0	0	0	0	0	0	0	0	0	0	0	0	0	0	0	0	0	0	0	0	0	0	0	0	0	0	0	0	0	0	0	0	0	0	0	0	0	0	0	0	0	0	0
OTU_729	0	0	0	0	0	2	0	0	0	0	0	0	0	0	0	0	0	0	0	0	0	0	0	1	0	0	0	0	0	0	0	0	0	0	0	0	0	0	0	0	8	0	0	0	0	0	0	0	0
OTU_73	3	1	0	0	0	0	2	0	0	0	0	0	309	0	0	0	0	1	0	0	0	0	0	0	0	0	0	0	0	0	0	2	0	0	0	2	0	0	0	0	6	0	0	0	1	0	0	0	0
OTU_730	0	0	0	0	0	0	0	0	0	0	0	0	0	0	0	0	0	0	0	0	0	0	0	0	0	0	0	0	0	0	0	0	0	0	0	0	0	0	0	0	0	1	0	0	6	1	0	0	1
OTU_731	0	0	11	0	0	0	1	7	0	7	38	0	0	13	0	33	9	22	0	0	0	1	0	0	0	2	3	0	3	0	23	0	3	0	0	2	9	9	0	2	0	1	6	0	11	6	10	0	488
OTU_732	0	0	0	0	0	1	0	1	0	0	0	0	0	4	1	2	1	0	0	0	0	0	0	0	0	0	0	0	0	0	0	2	0	0	0	0	0	0	1	1	0	0	0	0	0	0	0	0	0
OTU_733	0	0	0	0	0	0	15	0	0	0	0	0	1	0	0	0	0	0	0	0	0	0	0	0	0	0	0	0	0	0	0	0	0	0	0	0	2	0	0	0	0	0	0	0	1	0	0	0	3
OTU_734	0	0	0	0	0	0	0	1	0	0	0	0	0	0	0	1	0	0	0	2	0	0	0	0	0	1	0	0	0	0	0	0	0	0	0	4	0	0	0	0	0	1	0	0	0	0	0	0	0
OTU_735	0	0	0	0	0	0	0	0	0	0	0	0	0	0	0	0	1	0	0	0	0	0	0	0	0	0	0	0	0	0	0	0	0	0	0	0	0	0	0	0	0	0	0	0	0	0	0	0	0
OTU_736	0	0	0	0	0	0	0	0	0	0	0	0	0	0	0	0	0	0	0	0	0	0	0	0	0	0	0	0	0	0	0	0	0	0	0	0	0	0	0	0	0	0	0	0	0	0	0	0	0
OTU_737	0	0	2	0	37	12	0	75	0	1	15	9	4	29	0	2	15	24	0	0	0	5	0	9	0	4	21	0	6	14	80	0	0	2	0	162	5	48	0	23	0	1	14	0	0	0	14	0	2
OTU_738	0	0	0	0	0	11	0	0	0	0	0	0	0	0	0	0	0	0	0	0	0	0	0	0	0	0	0	0	0	0	0	0	0	0	0	0	0	0	0	0	0	0	0	0	0	0	0	0	0
OTU_739	0	0	0	0	0	0	0	0	0	10	0	0	0	0	0	0	0	0	0	0	0	0	0	0	0	0	0	0	0	0	0	1	0	0	0	0	0	0	0	0	0	0	0	0	0	0	0	0	0
OTU_74	0	5	0	0	4	20	1	2	1	0	0	0	7	0	1	3	0	0	1	0	7	0	0	0	22	0	0	0	0	6	0	1	0	0	0	0	0	3	4	0	0	4	0	1	0	21	1	0	0
OTU_740	0	0	0	0	0	0	0	0	0	1	0	0	0	0	0	0	0	0	0	0	0	0	0	0	0	0	0	0	0	0	0	0	0	0	0	0	0	0	0	3	0	0	0	0	0	0	0	0	0
OTU_741	0	0	0	0	0	3	0	1	0	0	0	0	0	0	0	0	1	0	0	0	1	0	0	0	0	0	0	0	0	0	0	0	0	0	0	2	1	2	1	0	0	3	0	0	0	0	0	2	0
OTU_742	0	0	0	0	0	0	0	0	0	0	0	0	0	0	0	0	0	0	0	0	0	0	0	0	0	0	0	0	0	0	0	0	0	0	0	0	0	0	0	0	24	0	0	0	0	0	0	0	0
OTU_743	0	0	1	0	0	0	1	0	9	0	0	0	1	2	0	1	0	0	0	0	0	0	0	0	0	0	0	0	2	0	0	1	11	0	0	2	0	1	2	0	0	0	0	1	0	0	0	0	0
OTU_744	0	0	0	0	0	4	0	0	0	7	0	0	9	0	0	0	0	0	0	0	0	0	0	0	0	0	0	0	0	0	0	0	0	0	0	0	0	0	0	0	0	0	0	0	1	0	0	0	0
OTU_745	0	0	0	0	0	0	0	0	0	0	0	0	0	0	0	0	0	0	0	0	0	0	0	0	0	0	0	0	0	0	0	0	0	0	0	0	0	0	0	0	0	0	0	0	0	0	0	0	0
OTU_746	0	0	0	0	0	0	0	0	0	0	0	1	0	0	0	0	0	0	0	0	0	0	0	0	0	0	0	0	0	11	0	0	0	3	0	0	0	2	0	0	0	2	0	0	0	0	0	0	0
OTU_747	2	0	0	0	0	0	0	0	0	0	0	0	2	0	0	0	0	0	0	0	2	0	0	0	0	0	1	0	0	2	0	0	0	2	0	0	0	2	0	2	0	0	0	0	1	0	0	0	0
OTU_748	0	0	0	0	0	0	0	0	0	0	0	0	0	0	0	1	1	0	0	0	0	0	0	0	1	0	0	9	0	0	0	0	0	0	0	0	0	0	0	0	0	0	0	0	0	1	0	0	0
OTU_749	0	0	0	0	0	0	0	0	0	0	0	0	0	1	0	0	0	0	0	0	0	0	0	0	0	0	0	0	0	0	0	0	0	0	0	0	0	0	0	0	0	0	0	0	0	0	0	0	0
OTU_75	46	0	16	151	55	11	7	249	7	26	5	87	12	20	7	37	442	142	140	5	53	1261	0	315	3	20	382	242	142	153	1	0	0	68	2	18	6	182	0	27	3	36	43	0	30	16	81	107	10
OTU_750	0	1	1	0	0	0	0	1	0	1	0	0	0	0	0	1	0	0	0	1	0	0	0	1	3	0	0	0	0	0	0	0	0	0	0	0	0	0	0	0	0	0	0	0	2	0	0	0	0
OTU_751	0	0	4	0	0	0	0	0	2	0	0	0	0	0	0	0	0	0	0	0	0	0	0	0	0	0	0	0	0	0	0	0	0	0	0	0	1	0	0	0	0	0	0	0	0	0	0	0	0
OTU_752	0	0	30	0	0	8	0	0	0	5	0	0	5	0	4	0	16	0	0	0	0	0	0	0	0	10	0	0	0	0	3	0	0	0	0	0	4	0	0	26	0	0	0	0	22	12	0	0	24
OTU_753	0	0	0	6	0	1	1	0	0	0	0	0	0	0	0	0	0	0	0	0	0	0	0	1	3	0	0	0	0	0	0	0	0	0	0	0	0	0	0	0	4	0	0	0	0	0	0	0	0
OTU_754	0	0	0	1	0	0	1	0	0	0	0	0	0	0	0	0	1	0	0	0	0	0	0	4	12	0	0	0	0	1	0	0	0	0	0	1	0	0	0	0	0	1	0	0	0	0	0	0	0
OTU_755	0	0	0	0	0	0	0	0	0	0	0	0	0	0	0	0	0	0	0	0	0	0	0	0	0	0	0	0	0	0	0	0	0	0	0	0	31	0	0	0	0	0	0	0	0	0	0	0	0
OTU_756	0	0	0	0	0	10	0	0	0	0	0	0	0	0	0	0	0	0	0	1	0	0	0	0	0	0	0	0	0	0	3	0	0	0	0	0	0	0	0	0	0	0	0	0	0	0	0	0	0
OTU_757	0	0	0	0	0	0	0	0	0	0	0	0	0	0	0	0	0	0	0	0	0	0	0	0	0	3	0	0	0	0	0	0	0	0	0	0	0	0	0	0	0	2	0	0	3	0	0	0	0
OTU_758	0	0	0	0	0	0	0	0	4	0	0	0	0	0	0	0	0	0	0	1	0	0	0	0	0	0	0	0	0	0	0	0	0	0	0	0	0	0	0	2	0	0	0	1	0	0	0	0	0
OTU_759	0	0	0	0	0	0	0	0	0	0	0	0	0	0	0	0	0	0	0	0	0	0	0	0	0	0	0	0	0	0	0	0	0	0	0	0	0	0	0	0	0	9	0	0	2	0	0	0	0
OTU_76	0	0	0	0	1	0	0	0	0	0	0	0	0	0	0	0	0	0	0	0	0	0	0	0	0	0	0	0	0	0	0	0	0	0	0	0	0	0	0	0	0	0	0	0	0	0	0	0	0
OTU_760	0	0	0	0	0	0	0	0	0	0	0	0	0	0	0	0	0	0	0	0	0	0	0	0	0	0	0	0	0	0	0	0	0	0	0	0	0	0	0	0	0	0	0	0	0	0	0	0	0
OTU_761	0	0	4	0	0	0	0	0	0	0	0	0	1	0	0	0	0	0	0	0	0	0	0	0	0	0	0	0	0	0	0	0	0	0	0	0	0	0	0	2	0	0	0	0	0	0	0	0	0
OTU_762	0	0	0	0	0	3	0	0	0	0	0	0	0	0	0	0	0	0	0	0	0	0	0	0	0	0	0	0	0	0	0	0	0	0	0	0	0	0	0	0	5	0	0	0	0	0	0	0	0
OTU_763	0	0	0	0	0	0	0	0	0	2	0	0	6	0	0	0	1	0	0	0	0	0	0	0	0	1	0	0	0	0	0	0	0	0	0	0	0	0	0	0	0	0	0	0	0	0	0	0	0
OTU_764	0	0	0	0	0	0	0	0	0	0	0	0	0	0	0	0	0	0	0	13	0	0	0	0	0	0	0	0	0	0	0	0	0	0	0	0	0	0	0	0	0	0	0	0	0	0	0	0	0
OTU_765	0	0	0	0	0	0	0	0	0	0	0	0	0	0	0	0	0	1	0	0	0	0	0	0	0	0	0	0	0	1	0	0	0	1	0	2	0	0	0	0	0	0	0	0	0	0	0	0	0
OTU_766	0	0	0	0	0	0	0	0	0	0	0	0	0	0	0	0	0	0	0	0	0	0	0	0	0	0	0	0	0	0	0	0	0	0	0	0	4	0	0	0	0	0	0	0	0	2	0	0	0
OTU_767	0	0	0	0	0	0	0	0	0	6	0	0	0	0	0	0	0	0	0	0	0	0	0	0	0	0	0	0	0	0	0	0	0	0	0	0	0	0	0	0	0	0	0	0	0	0	0	0	0
OTU_768	0	0	1	0	0	0	0	0	0	0	0	0	0	0	0	0	0	0	0	0	0	0	0	0	0	3	0	0	0	0	0	0	0	0	0	0	1	0	0	0	0	1	0	0	0	0	0	0	0
OTU_769	0	0	1	0	0	0	0	0	0	0	0	0	0	0	0	0	0	0	0	0	0	0	0	0	0	0	0	0	0	0	0	0	0	0	0	0	0	0	0	0	0	0	0	0	0	0	0	0	0
OTU_77	0	0	217	0	12	12	23	0	0	601	86	0	121	0	0	132	37	27	4	71	1	0	0	78	0	89	91	0	0	0	0	0	1	0	1	210	98	0	10	1249	1	326	7	0	383	411	29	0	0
OTU_770	0	0	0	0	0	4	0	0	0	0	0	0	0	0	0	0	0	0	0	0	0	0	0	0	0	0	0	0	0	0	0	0	0	0	0	0	0	0	0	0	10	0	0	0	0	0	0	0	0
OTU_771	0	0	0	0	0	0	0	0	0	0	0	0	0	0	0	0	0	0	0	0	0	0	0	0	0	0	0	0	0	0	0	0	0	0	0	0	0	0	0	0	0	0	0	0	0	0	0	0	0
OTU_772	0	0	0	0	0	0	0	0	0	0	0	0	0	0	0	0	0	0	0	0	0	0	0	0	0	0	0	0	0	0	0	0	0	0	0	0	0	0	0	0	0	0	0	0	0	0	0	0	0
OTU_773	0	0	0	0	0	0	0	0	0	0	0	0	0	0	0	0	0	0	0	0	0	0	0	0	0	0	0	0	5	0	0	0	0	0	0	0	0	0	0	0	0	3	0	0	0	0	0	0	7
OTU_774	0	0	0	0	0	0	0	0	0	0	0	0	0	1	0	0	0	0	0	0	1	2	0	1	1	0	0	0	1	1	0	0	0	0	0	0	0	0	0	0	0	1	0	0	0	1	0	0	0
OTU_775	0	3	0	0	0	0	0	0	0	0	0	0	0	0	0	0	0	0	0	0	0	0	0	0	0	0	0	0	0	0	0	0	0	0	0	0	0	0	0	0	0	0	0	0	0	0	0	0	9
OTU_776	0	0	0	0	0	5	0	0	0	0	0	0	0	0	0	0	0	0	0	0	0	0	0	0	0	0	0	0	0	0	0	0	1	0	0	0	0	0	0	0	0	0	0	0	0	0	0	0	0
OTU_777	0	0	0	0	0	1	0	0	0	0	0	0	0	0	0	1	0	0	0	0	0	0	0	0	0	0	0	0	0	0	0	0	0	0	0	0	0	0	0	3	0	0	1	0	0	0	0	0	0
OTU_778	0	0	0	0	0	0	0	0	0	0	0	0	0	0	0	0	0	0	0	0	0	0	0	0	0	0	0	0	0	0	0	0	0	0	0	0	0	0	0	0	0	0	0	0	0	2	0	0	0
OTU_779	0	0	0	0	0	0	0	0	0	0	0	0	0	0	0	0	0	0	0	0	0	0	0	0	0	0	0	0	0	0	0	0	0	1	1	0	0	2	1	2	0	0	0	0	0	1	0	0	0
OTU_78	2	0	51	0	7	1	248	0	14	116	298	160	7	56	13	46	5	90	1	130	4	3	1	282	25	92	24	1	0	0	0	0	49	2	2	253	200	1	6	1	0	99	3	0	131	128	1	0	1
OTU_780	0	0	0	0	0	0	0	0	0	0	0	0	0	0	0	0	0	0	0	0	0	0	0	0	0	0	0	0	0	0	0	0	0	0	0	0	0	0	0	0	2	0	0	0	0	0	0	0	0
OTU_781	0	0	0	0	0	0	0	0	0	0	0	0	0	0	0	0	0	0	0	0	0	0	0	0	0	0	0	0	0	0	0	0	0	0	0	0	0	0	0	0	0	17	0	0	0	0	0	0	0
OTU_782	0	0	2	0	0	0	0	1	0	31	0	0	0	0	0	0	0	11	0	1	0	0	0	0	0	0	0	0	0	0	0	0	2	0	0	0	0	0	4	0	0	0	0	0	0	1	2	0	0
OTU_783	0	0	0	0	0	0	0	0	0	1	0	0	0	0	0	1	0	0	0	0	2	0	0	1	3	0	0	0	0	0	0	0	0	0	0	0	0	0	0	0	0	2	0	0	0	0	1	0	1
OTU_784	0	0	0	0	3	0	0	7	0	3	0	0	0	5	0	8	0	0	0	2	0	0	0	0	0	0	0	0	8	0	2	0	2	0	0	0	2	0	0	0	0	0	3	0	2	4	1	2	0
OTU_785	0	0	0	0	0	0	0	0	0	4	3	0	2	12	0	6	9	0	0	1	0	3	0	0	2	0	1	0	0	0	0	0	1	1	0	0	1	0	0	0	0	0	1	0	1	0	4	0	0
OTU_786	0	0	5	2	15	0	9	38	0	6	19	1	10	13	0	32	29	5	0	0	3	1	0	4	42	2	10	0	0	1	5	0	1	1	0	84	2	3	0	13	0	18	24	0	3	0	15	1	0
OTU_787	3	9	1	0	0	0	4	0	0	0	0	0	0	0	0	0	0	0	0	0	1	0	0	0	0	0	0	0	0	0	0	3	0	0	3	0	0	0	0	0	0	0	1	0	0	0	0	0	0
OTU_788	0	0	1	0	0	0	0	0	0	0	0	0	4	0	0	0	0	0	0	0	0	0	0	0	0	0	0	0	0	0	0	0	0	0	0	0	2	0	0	0	0	0	0	0	0	0	0	0	0
OTU_789	0	0	0	0	0	3	0	0	0	0	0	0	0	0	0	0	0	0	0	0	0	0	0	4	0	0	0	0	0	0	0	0	0	0	0	0	0	0	0	0	0	0	0	0	0	0	0	0	0
OTU_79	0	1	2	0	1	0	0	0	0	1	0	4	0	0	0	0	3	0	9	0	0	0	0	2	32	0	2	2	138	0	0	0	0	1	1	0	2	5	0	1	0	0	3	0	0	0	3	0	0
OTU_790	0	0	0	0	0	1	0	2	0	0	0	0	2	0	0	0	0	0	0	0	0	0	0	0	0	0	0	0	14	0	2	0	0	0	0	0	0	0	0	1	0	2	1	0	0	0	0	0	0
OTU_791	0	0	0	0	0	0	0	0	0	0	0	0	0	0	0	0	1	3	0	1	0	0	0	0	0	0	0	0	0	0	0	0	0	0	0	0	2	0	0	0	0	1	0	0	0	0	0	0	0
OTU_792	0	0	0	0	0	0	0	0	0	0	0	0	0	0	0	15	0	0	0	0	0	0	0	0	0	0	0	0	0	0	0	0	0	0	0	0	0	0	0	0	0	0	0	0	0	0	0	0	0
OTU_793	0	0	0	0	0	0	0	0	0	0	0	0	0	0	0	0	7	1	0	0	0	0	0	0	0	0	0	0	0	0	0	0	0	0	0	0	0	0	0	0	0	0	0	0	0	0	0	0	0
OTU_794	0	0	1	0	0	0	0	4	0	2	0	0	0	0	0	1	1	5	0	2	0	0	0	0	0	0	0	1	0	0	1	0	0	0	0	3	2	0	0	0	0	0	0	0	0	1	0	0	0
OTU_795	0	0	0	0	0	3	0	0	0	8	0	0	0	0	0	0	0	0	0	1	0	1	0	0	0	0	0	0	0	0	0	0	0	0	0	0	1	0	0	0	0	0	0	0	0	0	0	0	0
OTU_796	0	0	5	0	15	0	1	22	0	1	23	5	1	43	1	6	16	19	0	0	0	1	0	1	0	0	7	0	0	0	71	0	0	5	0	14	18	26	1	16	0	0	26	0	0	0	7	0	2
OTU_797	0	0	4	0	0	0	0	3	1	0	3	0	1	10	6	1	7	0	0	2	0	0	0	10	0	0	6	12	0	0	0	0	0	15	0	0	2	0	0	7	0	1	0	1	0	0	0	0	0
OTU_798	0	0	0	0	0	0	0	0	0	0	0	0	0	0	0	0	0	0	0	4	0	0	5	0	0	0	0	0	1	1	0	0	0	0	0	0	0	0	0	0	0	0	0	0	0	0	0	0	0
OTU_799	0	0	0	0	0	0	0	0	0	0	0	0	0	0	0	0	0	0	0	0	0	0	0	0	0	0	0	0	0	1	0	0	0	12	0	0	0	0	0	0	0	0	0	0	0	0	1	0	0
OTU_8	12	22	0	2	2	112	4	3	1004	3	4	50	2	6	2	1	399	282	21601	36	1	19714	19	2	2	40	2	5	4105	5	10	5717	0	3	166	2	11	8	0	0	7	2662	26	30605	19	31	2	4	30
OTU_80	0	0	753	0	0	106	2221	17	6	21	218	0	59	211	0	45	22	29	0	7	1	0	0	8	0	8	22	0	0	0	0	1	1	0	0	492	417	0	15	93	1	8	16	1	58	114	25	1	242
OTU_800	0	0	0	0	0	0	0	0	0	1	0	0	0	0	0	1	0	0	0	0	0	0	0	0	0	0	1	0	0	0	1	0	0	0	0	0	0	0	0	0	0	1	0	0	1	0	0	0	0
OTU_801	0	0	0	0	0	0	0	0	0	0	0	0	0	0	0	0	0	0	0	0	0	0	0	0	0	0	0	0	0	0	0	0	0	0	0	0	0	0	0	0	0	0	0	0	0	0	0	0	0
OTU_802	0	0	0	0	0	0	0	0	0	0	0	0	0	0	0	0	0	0	0	0	0	0	0	0	0	0	0	0	0	0	0	0	0	0	0	0	0	0	0	0	0	0	0	0	0	0	0	3	0
OTU_803	27	1	1	2	2	0	0	10	0	0	6	0	5	4	0	1	4	3	0	0	7	12	0	0	51	1	5	0	2	25	101	0	0	21	0	16	4	5	0	2	0	0	15	0	0	0	0	15	1
OTU_804	0	0	0	3	0	0	0	0	0	0	0	0	0	0	0	0	0	0	0	0	0	0	0	0	0	1	0	0	0	0	0	0	0	0	0	0	0	0	0	0	0	0	0	0	0	0	0	0	0
OTU_805	0	0	0	0	0	0	0	0	0	0	0	0	0	0	0	0	0	0	0	0	0	0	0	0	1	0	0	0	0	0	0	0	0	0	0	0	0	0	0	0	2	0	0	0	0	0	0	0	0
OTU_806	0	0	0	0	0	5	0	0	0	0	0	0	0	0	0	0	0	0	0	0	0	0	0	0	0	0	0	0	0	0	0	0	0	0	0	0	0	0	0	0	0	0	0	0	2	0	0	0	0
OTU_807	0	0	0	0	0	0	0	0	0	0	0	0	0	0	0	0	0	0	0	7	0	0	0	0	0	0	0	0	0	0	0	0	0	0	0	0	0	0	0	0	0	0	0	0	0	0	0	0	0
OTU_808	0	0	0	0	0	0	0	0	0	2	0	0	1	1	0	3	0	0	0	0	0	0	0	0	0	1	0	0	0	0	0	0	0	0	0	0	0	0	0	0	0	0	0	0	0	2	0	0	0
OTU_809	0	0	0	0	0	0	0	0	0	0	0	0	0	0	0	0	0	0	0	1	0	0	0	0	0	0	2	0	0	1	0	0	0	0	0	0	0	0	0	0	0	0	0	0	0	0	1	0	0
OTU_81	13	0	16	401	9	55	31	2831	0	28	0	6	65	2	56	8	17	10	1	23	52	2	0	46	0	74	0	0	13	0	2	7	121	0	1	3	2	0	18	193	1	38	56	1	30	135	1	0	16
OTU_810	0	0	0	0	0	0	0	0	0	0	0	2	0	0	0	0	0	0	0	0	1	0	0	3	0	0	0	0	0	0	0	0	0	2	0	0	0	0	0	0	0	0	0	0	0	0	0	0	0
OTU_811	0	0	0	0	0	0	0	0	0	0	0	0	0	0	0	0	0	0	0	0	0	0	0	0	0	1	0	0	0	0	0	0	0	0	0	0	0	0	0	0	0	0	0	0	0	0	0	0	0
OTU_812	0	11	21	0	0	0	0	0	0	0	0	1	4	0	0	0	7	0	3	0	0	0	0	0	0	2	0	0	0	0	0	0	0	0	0	0	0	0	0	0	0	0	0	0	0	0	0	0	0
OTU_813	0	0	0	0	0	0	0	0	0	0	0	0	0	13	0	1	0	2	0	0	0	0	0	0	0	0	0	0	0	0	1	0	0	0	0	2	1	0	0	1	0	0	0	0	0	0	1	0	0
OTU_814	0	0	0	0	0	0	0	0	0	0	0	0	0	0	0	0	0	0	0	0	0	2	0	0	0	0	0	0	0	0	0	0	0	0	0	0	0	0	0	0	0	0	0	0	0	0	0	0	0
OTU_815	2	0	2	0	0	0	0	0	0	0	0	1	0	0	0	0	0	0	0	1	1	0	2	0	53	0	0	2	1	8	0	0	0	51	0	0	0	3	2	0	0	21	0	0	0	0	0	28	0
OTU_816	0	0	0	0	0	0	0	0	0	0	0	0	0	0	0	0	0	0	0	0	0	0	0	0	0	0	0	0	0	0	0	0	0	0	0	0	0	0	0	0	0	0	0	0	0	0	0	0	0
OTU_817	0	0	0	0	0	3	0	0	0	1	0	0	2	0	0	0	0	0	0	0	0	0	0	0	0	0	0	0	0	0	0	0	0	0	0	0	2	0	0	0	0	0	1	0	0	1	0	0	0
OTU_818	0	0	0	0	0	0	0	0	7	2	0	0	0	0	0	0	0	0	0	0	0	0	0	0	0	0	0	0	0	0	0	0	0	0	0	0	12	0	0	0	0	0	0	0	0	4	0	0	0
OTU_819	0	0	0	0	0	0	0	0	0	0	0	0	0	0	0	0	1	0	0	0	0	0	0	0	0	0	0	0	1	0	0	0	0	0	0	0	0	0	0	0	0	0	0	1	0	0	0	0	0
OTU_82	0	0	0	104	23	12	974	393	50	0	6	314	1	0	0	0	0	4	1	48	0	9	0	1	0	29	0	0	1	0	268	2	2	1	1	11	55	11	0	0	0	1	0	0	50	82	0	322	806
OTU_820	0	0	0	0	0	0	0	0	0	1	0	0	0	0	0	0	0	0	0	0	0	0	0	0	0	0	0	0	0	0	0	0	0	0	0	0	11	0	0	0	0	0	0	0	0	0	0	0	0
OTU_821	0	0	0	0	0	0	0	0	0	0	2	0	0	0	0	0	0	0	0	0	0	0	0	0	0	0	0	0	3	0	0	0	0	0	0	0	0	0	0	4	0	0	0	0	0	0	0	0	0
OTU_822	0	0	0	0	0	0	0	0	0	0	0	0	0	0	0	0	0	0	0	0	0	0	0	0	0	0	0	0	0	0	0	0	0	0	0	0	0	0	0	0	0	0	0	0	0	0	0	0	0
OTU_823	0	0	0	0	0	0	0	0	0	0	0	0	0	0	0	5	0	0	0	0	0	0	0	0	0	0	0	0	0	0	0	0	0	0	0	0	0	0	0	0	0	0	0	0	0	0	0	0	0
OTU_824	0	0	0	0	0	0	0	0	0	0	0	0	0	0	0	0	0	0	0	0	0	0	0	0	8	0	0	0	0	0	0	0	0	0	0	0	0	0	0	0	0	0	0	0	0	0	0	0	0
OTU_825	0	0	0	0	0	0	0	0	0	0	0	0	0	0	0	0	10	0	0	0	0	0	0	0	0	0	0	0	0	0	0	0	0	0	0	0	0	0	0	0	0	0	0	0	0	0	0	0	0
OTU_826	0	0	0	0	0	0	0	0	0	0	0	0	0	0	0	0	0	0	3	0	0	0	0	0	0	0	0	0	0	0	0	0	0	0	0	0	0	0	0	0	0	11	0	0	0	0	0	0	0
OTU_827	0	0	0	0	0	0	0	0	0	0	0	0	0	0	0	0	0	0	0	0	0	0	0	2	0	0	0	1	0	0	0	0	0	3	4	0	0	0	0	0	0	0	0	0	0	0	2	0	0
OTU_828	0	0	0	0	0	0	0	1	0	0	0	0	0	0	0	0	0	0	0	0	0	0	0	0	0	0	0	0	0	0	0	0	0	0	0	0	0	0	0	0	0	0	0	0	1	0	0	0	0
OTU_829	0	0	0	0	0	0	0	0	0	0	0	0	0	0	0	0	0	0	0	0	0	0	0	0	0	0	0	0	0	0	0	0	0	0	0	0	0	0	0	0	0	0	0	0	0	0	0	0	0
OTU_83	0	0	3	1	1	8845	16	22	2	1	2	0	4	1	0	0	0	0	0	2	8	3	0	0	0	0	0	0	0	0	8	0	0	0	0	0	3	12	0	3	0	4	10	0	0	29	0	47	1
OTU_830	0	0	0	0	0	0	0	0	0	0	0	0	0	0	0	0	0	0	0	0	0	0	0	0	0	0	0	0	0	0	0	0	0	0	0	0	0	0	0	0	0	0	0	0	0	0	0	0	0
OTU_831	0	0	0	0	0	0	0	0	0	0	0	0	0	0	0	0	0	0	0	0	0	0	0	0	0	0	0	0	0	1	0	0	0	0	0	0	0	0	0	0	0	0	0	0	0	0	0	1	0
OTU_832	0	0	0	0	0	0	0	0	0	0	0	0	0	0	0	0	0	0	0	0	0	0	0	0	0	0	0	0	0	0	0	0	0	0	0	0	0	0	0	0	2	0	0	0	0	0	0	0	0
OTU_833	0	0	0	0	0	0	0	0	0	1	0	0	0	0	0	0	0	5	0	0	0	0	0	0	0	0	0	0	0	0	0	0	0	0	0	0	2	0	0	0	0	0	0	0	0	0	0	0	0
OTU_834	0	0	0	0	0	0	0	0	0	2	0	0	0	0	0	0	1	0	0	0	0	0	0	0	0	0	0	0	0	0	0	0	0	0	0	0	0	0	0	0	0	0	0	0	0	0	0	0	0
OTU_835	0	0	0	0	0	0	0	0	0	0	0	0	0	0	0	0	0	0	0	0	0	0	1	0	1	0	0	0	0	0	0	0	0	0	0	0	0	0	0	0	0	0	0	4	3	0	0	0	0
OTU_836	0	0	0	0	0	0	0	0	0	0	0	0	0	0	0	0	0	0	0	0	0	0	0	0	0	0	0	0	0	0	0	0	0	1	0	0	0	0	0	0	0	0	0	0	0	0	0	3	0
OTU_837	0	0	0	0	0	0	0	0	0	0	0	0	0	0	0	0	0	0	0	0	0	0	0	0	0	0	0	0	0	0	0	0	0	0	0	0	0	0	0	0	0	0	0	0	0	0	0	0	0
OTU_838	0	0	0	0	0	0	0	0	0	0	0	0	0	0	0	2	1	0	0	0	0	0	0	0	1	1	1	0	0	0	0	0	0	0	0	0	1	0	0	0	0	0	0	0	0	0	0	0	0
OTU_839	0	0	0	0	2	0	0	0	0	0	0	0	0	0	0	0	0	0	0	1	0	0	0	0	0	0	0	0	0	0	0	0	0	0	0	0	0	0	0	0	0	0	0	0	0	0	0	0	0
OTU_84	123	0	170	1	1	2	3	2	5	63	140	93	113	88	41	54	55	119	2	65	20	183	0	40	1005	12	79	1	32	1	1	0	55	459	1	184	479	0	1	223	2	68	309	0	0	32	58	1	78
OTU_840	0	0	0	0	0	0	5	0	0	0	0	0	0	0	0	0	0	0	0	0	0	0	0	0	0	0	0	0	0	0	0	0	0	0	0	0	0	0	0	3	0	0	0	0	0	0	0	0	0
OTU_841	0	0	0	0	0	0	0	0	0	15	2	0	0	0	0	0	0	0	0	0	0	0	0	0	0	0	0	0	0	0	0	0	0	0	0	0	0	0	0	0	0	0	0	0	0	0	0	0	0
OTU_842	0	0	0	0	0	0	0	0	0	5	0	0	0	0	0	0	0	0	0	0	0	0	0	0	0	3	0	0	0	0	0	0	0	0	0	0	0	0	0	0	0	0	0	0	0	0	0	0	0
OTU_843	0	0	0	0	0	0	0	0	0	0	0	0	0	0	0	1	0	0	0	0	0	0	0	0	0	0	0	0	0	0	0	0	0	0	0	0	0	0	0	0	0	0	0	0	2	0	0	0	0
OTU_844	0	0	0	0	0	0	0	0	0	0	0	0	0	0	0	0	0	0	0	0	0	0	0	0	0	0	0	0	0	0	0	0	0	0	0	0	0	0	0	0	12	0	0	0	0	0	0	0	0
OTU_845	0	0	0	0	0	0	0	0	0	0	0	0	0	0	0	0	0	0	0	0	0	0	0	0	0	0	0	0	1	0	0	0	0	0	0	0	0	0	0	0	0	0	0	0	0	0	0	0	0
OTU_846	0	0	0	0	0	0	0	0	0	0	0	0	0	0	0	0	0	0	0	0	0	0	0	0	0	0	0	0	0	0	0	0	0	0	0	0	0	0	0	0	0	0	0	0	0	0	0	0	0
OTU_847	0	0	0	0	0	0	0	0	0	0	0	0	0	0	0	0	0	0	0	0	0	0	0	0	0	0	0	0	0	0	0	0	0	0	0	0	0	0	0	0	0	0	0	0	0	0	0	0	0
OTU_848	0	0	0	0	0	0	0	0	0	0	0	0	0	0	0	0	0	0	0	0	0	0	0	0	0	0	0	0	0	0	0	0	0	0	0	0	0	0	0	0	0	0	0	0	0	0	0	0	0
OTU_849	0	0	0	0	0	0	0	0	0	0	0	0	0	0	0	0	0	0	0	0	0	0	0	0	0	0	0	0	0	0	0	0	0	0	0	0	0	0	0	0	0	0	0	0	0	0	0	0	0
OTU_85	0	0	6	0	0	1	0	5	0	52	0	0	14	755	1	0	1	0	1	0	0	0	0	2	0	31	7	0	0	0	0	0	0	59	0	1	0	0	3	701	0	33	147	0	1	0	20	0	0
OTU_850	0	0	4	0	0	0	0	0	0	0	0	0	0	0	0	0	0	0	0	0	0	0	0	0	0	0	0	0	0	0	0	0	0	0	0	0	16	0	0	0	0	0	0	0	0	0	0	0	0
OTU_851	0	0	0	0	0	0	0	0	0	0	0	0	0	0	0	1	0	0	0	0	0	0	0	0	0	0	0	0	0	0	0	0	0	0	1	0	0	0	0	1	0	0	0	0	0	0	0	0	0
OTU_852	0	0	0	0	0	0	0	0	0	1	0	0	5	0	0	0	0	0	0	0	0	0	0	0	0	0	0	0	0	0	0	0	0	0	0	0	0	0	0	0	0	0	0	0	0	0	0	0	0
OTU_853	0	0	29	0	0	0	0	0	0	0	0	0	8	0	0	0	0	0	0	0	0	0	0	0	0	0	0	0	0	0	0	0	0	0	0	0	0	0	0	0	0	0	0	0	36	0	0	0	0
OTU_854	0	0	0	0	0	0	0	0	0	0	0	0	11	0	0	0	0	0	0	2	0	0	0	0	0	6	0	0	0	0	0	0	0	0	0	0	0	0	0	0	0	0	0	0	0	0	0	0	0
OTU_855	0	0	0	0	0	0	0	0	0	0	0	0	0	0	0	0	8	0	0	0	0	0	0	0	0	0	0	0	0	0	0	0	0	0	0	0	0	0	0	0	0	0	0	0	0	0	0	0	0
OTU_856	0	0	0	0	0	0	0	0	0	0	0	0	0	0	0	0	0	3	0	0	0	0	0	0	0	0	0	0	0	0	0	0	0	0	0	0	0	0	0	0	0	0	0	0	0	0	0	0	0
OTU_857	0	0	0	0	0	0	0	0	0	0	0	0	0	0	0	0	0	0	0	1	0	0	2	0	0	0	0	0	0	0	0	0	0	0	0	0	0	0	0	0	0	0	0	6	0	0	2	0	0
OTU_858	0	0	0	0	0	0	0	0	0	0	0	0	0	0	0	0	0	0	0	0	0	0	0	0	0	0	0	0	0	0	0	0	0	0	0	0	0	0	0	0	0	0	0	0	0	13	0	0	0
OTU_859	0	0	0	0	0	0	0	0	0	0	0	0	0	0	0	0	0	0	0	0	0	0	0	0	0	0	0	0	0	0	0	0	0	0	0	0	0	0	0	0	0	0	0	0	0	0	0	0	0
OTU_86	0	0	64	17	20	1	12	161	0	222	393	189	72	93	4	149	10	137	3	186	3	2	0	243	1	207	392	0	202	0	2	3	6	0	1	2	293	24	4	235	0	149	74	0	423	67	14	1	6
OTU_860	0	0	0	0	0	0	0	0	0	0	0	0	0	0	0	0	0	0	0	0	0	0	0	0	0	0	0	0	0	0	0	0	0	0	0	0	0	0	0	0	0	0	0	0	0	0	0	0	0
OTU_861	0	0	0	0	0	0	0	0	0	0	0	0	0	0	0	0	0	0	0	0	0	0	0	0	0	0	0	0	0	0	0	0	0	0	0	0	0	0	0	0	0	0	0	0	0	0	0	0	0
OTU_862	0	0	0	0	0	0	0	0	0	0	0	0	0	0	0	0	0	0	0	0	0	0	0	0	0	0	0	0	0	0	0	0	0	0	0	0	0	0	0	0	0	0	0	0	0	0	0	0	0
OTU_863	0	0	0	0	0	0	0	5	0	0	1	1	1	0	0	0	0	0	0	0	0	0	0	0	0	0	0	0	0	0	0	0	0	0	8	2	0	0	0	0	0	0	0	0	0	0	0	0	0
OTU_864	0	0	0	0	0	0	0	1	0	0	0	0	0	0	0	0	0	0	0	0	0	0	0	0	0	0	0	0	0	0	0	3	0	0	0	0	0	0	0	0	0	0	0	0	0	0	0	0	0
OTU_865	0	0	0	0	0	0	0	0	0	1	0	0	0	0	0	0	0	0	0	0	0	0	0	0	0	0	0	0	0	0	0	0	0	0	0	0	0	0	0	0	0	0	0	0	0	0	0	0	0
OTU_866	0	0	0	0	0	0	0	0	0	1	0	0	2	0	0	0	0	0	0	0	0	0	0	0	0	0	0	0	0	0	0	0	0	1	0	2	0	0	0	0	0	0	0	0	0	0	0	0	0
OTU_867	0	0	0	0	0	0	0	0	0	0	0	0	1	0	0	0	0	0	0	0	0	0	0	0	0	0	0	0	0	0	0	0	0	0	0	0	0	0	1	0	0	0	0	0	0	0	0	0	0
OTU_868	0	0	0	0	0	0	0	0	0	0	0	0	0	1	0	1	1	0	0	0	0	0	0	0	0	0	0	0	0	0	0	1	0	0	0	0	0	0	0	0	0	0	0	0	0	0	0	0	0
OTU_869	0	0	0	0	0	0	0	0	0	0	0	0	0	0	0	1	0	0	0	0	0	0	0	0	0	0	0	0	0	0	0	0	0	0	0	0	0	1	2	0	0	0	0	0	0	0	0	0	0
OTU_87	88	1	15	14	1929	5	42	418	2	12	249	556	75	284	78	355	155	816	7	2	15	464	1	152	403	21	1820	198	85	30	43	2	12	184	2	101	327	119	16	91	3	352	334	0	11	9	169	3	5
OTU_870	0	0	0	3	0	0	0	0	0	0	0	0	1	0	1	0	0	0	0	0	0	0	32	0	0	0	0	0	0	0	0	0	0	0	19	0	0	0	10	0	0	0	0	0	0	0	3	0	1
OTU_871	0	0	0	0	0	0	0	0	0	0	0	0	0	0	0	0	0	0	0	0	0	0	0	1	0	0	0	0	0	0	0	0	0	0	0	0	0	0	1	0	0	0	0	0	0	0	1	0	0
OTU_872	0	0	0	0	0	0	0	0	0	0	0	0	1	0	0	0	0	0	0	0	0	0	0	0	0	0	0	0	0	0	0	0	1	1	2	2	0	0	1	0	0	1	0	2	0	0	0	0	0
OTU_873	0	0	0	0	0	0	0	0	0	0	0	0	0	0	0	0	0	0	0	0	0	0	0	0	0	0	0	0	0	0	0	0	0	0	0	0	0	0	0	0	6	0	0	0	0	0	0	0	0
OTU_874	0	0	0	0	0	0	0	0	0	0	0	0	0	0	0	0	0	0	0	0	0	0	0	0	0	0	0	0	0	0	0	0	0	0	0	0	0	0	0	0	0	0	0	0	0	0	0	0	0
OTU_875	0	0	0	0	0	0	0	0	0	0	0	0	0	0	0	0	0	0	0	0	0	0	0	0	0	0	0	0	0	0	0	0	0	0	0	0	0	0	0	0	0	0	0	0	0	0	0	0	0
OTU_876	0	0	0	0	0	0	0	0	0	0	0	0	0	0	0	0	0	0	0	0	0	0	0	0	0	0	0	0	0	0	0	0	0	0	0	0	0	0	0	0	0	3	0	0	0	0	0	0	0
OTU_877	0	0	0	0	0	1	0	0	0	0	0	0	0	0	0	0	0	0	0	0	0	0	0	0	0	0	0	0	0	0	0	0	0	0	0	0	0	0	0	0	0	0	0	0	0	0	0	0	0
OTU_878	0	0	0	0	0	0	0	0	0	1	0	0	0	0	0	0	0	0	0	2	0	0	0	0	0	0	0	0	0	0	0	0	0	0	0	0	0	0	0	0	0	7	0	0	2	0	0	0	0
OTU_879	0	0	0	0	0	0	0	0	0	0	0	0	0	0	0	0	0	0	0	0	0	0	0	0	0	0	0	0	0	0	0	0	0	0	0	0	0	0	0	0	0	0	0	0	0	0	0	0	0
OTU_88	0	61	0	9	0	0	1	2	0	0	0	0	0	0	82	3	0	0	0	4	0	0	0	0	0	0	0	0	0	0	0	5	0	0	0	0	0	0	930	0	0	1	0	755	0	410	0	0	0
OTU_880	0	0	1	0	0	0	2	0	0	0	1	0	0	0	0	0	3	0	0	0	0	0	0	0	0	0	0	0	0	0	0	0	0	0	0	0	0	0	0	0	0	0	0	0	0	0	0	0	0
OTU_881	0	0	0	0	0	0	0	0	0	0	0	0	0	0	0	0	0	0	0	0	0	0	0	0	0	0	0	0	0	0	0	0	1	0	0	0	0	0	0	0	0	0	0	0	0	0	1	0	0
OTU_882	0	0	0	0	0	0	0	0	5	0	0	0	0	0	0	0	0	0	0	0	0	0	0	0	0	0	0	0	0	0	0	0	2	0	0	0	1	0	1	0	0	0	0	0	0	0	0	0	0
OTU_883	0	0	0	0	0	0	0	0	1	0	0	0	0	0	0	0	0	0	0	0	0	0	1	0	0	0	0	0	0	0	0	0	0	0	0	1	0	0	0	0	0	0	0	2	0	0	0	0	0
OTU_884	0	0	0	0	0	0	0	0	0	0	0	0	2	1	0	0	0	0	0	0	0	0	0	0	0	0	0	0	0	0	0	0	0	0	0	0	6	0	0	0	0	0	0	0	0	0	0	0	0
OTU_885	0	0	0	0	2	0	0	0	0	0	0	0	0	0	0	0	0	6	0	2	0	0	0	0	0	0	0	0	0	0	0	0	0	0	0	0	0	0	0	0	0	0	0	0	2	0	0	0	0
OTU_886	0	0	0	0	0	0	0	0	0	0	0	0	0	0	0	0	0	0	0	0	3	0	0	0	0	0	0	0	0	0	0	1	0	0	0	0	0	0	0	0	0	0	0	0	0	0	0	0	0
OTU_887	0	0	0	0	0	0	0	0	0	0	0	0	0	0	0	0	0	0	0	0	0	0	0	0	0	5	0	0	0	0	0	0	0	0	0	0	0	0	0	0	0	0	0	0	0	0	0	0	0
OTU_888	0	0	0	0	0	0	0	0	0	0	0	0	0	0	0	0	0	0	0	0	0	0	0	0	0	5	0	0	0	0	0	0	0	0	0	0	0	0	0	0	0	0	0	0	0	0	0	0	0
OTU_889	0	0	0	0	0	0	0	0	0	0	0	0	0	0	0	0	1	0	0	0	0	0	0	0	0	0	0	0	0	0	0	0	0	0	1	1	0	0	0	1	0	0	0	0	0	0	0	0	0
OTU_89	3	0	6	6	123	0	11	0	9	17	33	111	19	10	6	59	328	139	7	43	54	38	1	127	1	60	175	12	0	0	0	0	36	68	0	12	116	136	0	28	2	31	0	14	53	136	39	3	2
OTU_890	0	0	0	0	0	0	0	0	0	0	0	0	0	0	0	0	0	0	0	0	0	0	0	0	0	0	0	0	0	0	0	0	0	0	0	0	6	0	0	0	0	0	0	0	0	0	0	0	0
OTU_891	0	0	0	0	0	0	0	0	0	0	0	0	0	0	0	0	0	0	0	0	0	0	0	0	0	0	0	0	0	0	0	0	0	0	0	0	0	0	0	0	0	0	0	0	0	0	0	0	0
OTU_892	0	0	0	0	0	0	0	0	0	0	0	0	0	0	0	0	0	0	0	0	0	0	0	0	0	0	0	0	0	0	0	0	0	0	0	0	0	0	0	0	0	0	0	0	0	0	0	0	0
OTU_893	0	0	0	0	0	0	0	0	0	0	0	0	0	0	0	0	0	0	0	0	0	0	0	0	0	0	0	0	0	0	0	0	0	0	0	0	0	0	0	0	0	0	0	0	0	0	0	0	0
OTU_894	0	0	0	0	0	0	0	0	0	0	0	0	0	0	0	0	0	0	0	0	0	0	0	0	0	0	0	0	0	0	0	0	0	0	0	0	0	0	0	0	0	0	0	0	0	0	0	0	0
OTU_895	0	0	0	10	39	14	0	34	9	1	3	0	1	0	34	2	0	0	0	0	0	0	0	0	1	2	0	0	0	0	1	0	2	3	0	0	27	0	0	3	0	5	0	0	0	0	0	0	0
OTU_896	0	0	0	0	0	0	0	0	0	0	0	0	0	0	0	0	0	0	0	0	0	0	0	0	0	0	0	0	0	0	0	0	0	0	0	0	0	0	0	0	0	0	0	0	0	0	0	0	0
OTU_897	2	0	0	0	0	0	2	0	0	0	0	0	0	0	0	0	0	0	0	0	0	0	0	0	0	0	0	0	0	0	0	0	0	0	0	0	0	0	0	0	1	0	0	0	0	0	0	0	0
OTU_898	0	0	0	5	0	0	0	0	0	0	0	0	0	0	0	0	0	0	0	0	0	0	0	0	0	0	0	0	0	0	0	0	2	0	0	0	0	0	0	0	0	0	0	0	0	0	0	0	0
OTU_899	0	0	0	0	0	0	0	0	0	0	0	0	1	0	0	0	0	0	0	0	0	0	0	0	0	0	0	0	0	0	0	0	0	0	0	1	0	0	0	0	0	0	0	0	0	0	0	0	0
OTU_9	8	11	79	10430	1176	6865	215	2587	408	930	1834	3698	65	462	8981	999	16	66	9	685	363	159	175	808	1795	452	432	1470	2461	67	67	25	10758	1728	24	49	511	67	26	345	50	457	77	10	562	1192	153	759	49
OTU_90	0	0	0	0	0	0	0	0	0	0	0	0	0	0	4	0	0	0	4	0	0	0	0	0	0	0	0	0	0	0	0	2	0	0	1	0	0	5	6	0	0	396	0	0	0	0	0	0	0
OTU_900	0	0	0	0	0	0	0	0	0	0	0	0	0	0	0	0	0	0	0	0	5	0	0	0	0	0	1	0	0	0	0	0	0	0	0	0	0	0	0	0	0	0	0	0	0	0	0	0	0
OTU_901	0	0	0	0	0	0	0	0	0	0	0	0	0	0	1	1	0	0	0	0	0	0	0	0	0	0	0	0	0	0	0	0	0	0	0	0	0	0	4	0	0	0	0	0	0	0	0	0	0
OTU_902	0	0	0	0	6	0	0	0	0	0	1	6	1	0	0	2	1	0	0	4	0	0	0	0	0	2	3	0	0	0	0	0	0	3	0	0	0	2	0	0	0	0	2	0	0	1	2	0	0
OTU_903	0	0	0	0	0	0	0	0	0	0	0	0	0	0	4	0	0	0	0	0	0	0	0	0	0	0	0	0	0	0	0	0	0	0	0	0	0	0	0	0	0	0	0	0	0	0	0	0	0
OTU_904	0	0	0	0	0	3	0	0	0	0	0	0	0	0	0	0	0	3	0	0	0	0	0	0	0	0	1	0	0	0	0	0	0	0	0	0	0	0	0	0	0	0	0	0	0	0	0	0	0
OTU_905	0	0	0	4	0	0	7	0	0	0	0	0	0	0	5	0	0	0	0	0	0	0	0	0	0	5	0	1	0	1	0	0	3	0	0	2	0	0	1	1	0	0	0	0	0	0	7	0	0
OTU_906	0	0	0	0	0	0	0	1	0	0	0	0	0	0	0	0	0	0	0	0	0	0	0	0	0	0	0	0	0	0	0	0	0	0	0	0	0	0	0	0	0	0	0	0	0	0	0	0	0
OTU_907	0	0	0	0	0	0	0	2	0	0	0	0	0	0	0	0	0	0	0	0	0	0	0	0	0	0	0	0	0	0	0	0	0	0	0	0	0	0	0	0	0	0	0	0	0	0	0	0	0
OTU_908	0	0	0	0	0	0	0	0	0	0	0	0	0	0	0	0	1	0	0	0	0	0	0	0	0	0	0	0	0	0	0	0	0	0	0	0	3	0	0	0	0	0	0	0	0	0	0	0	0
OTU_909	0	0	0	0	0	0	0	0	0	1	0	0	0	0	0	0	0	0	0	0	0	0	0	0	0	0	0	0	0	0	0	0	0	0	0	0	1	0	0	0	0	0	0	0	0	0	0	0	1
OTU_91	1	8	0	108	2	2	4	3	0	4	0	2	2	1	10	3	3	0	0	0	19	1	0	0	42	1	0	18	0	0	18	3	2	11	2	1	0	3	6	0	1	0	0	0	0	119	0	17	0
OTU_910	0	1	0	0	0	0	0	0	0	0	0	0	0	0	0	0	0	0	120	0	0	0	0	0	0	0	0	0	0	0	0	0	0	0	0	0	0	0	0	0	0	0	0	0	0	0	0	0	0
OTU_911	0	0	0	0	0	0	0	0	0	0	0	0	0	0	0	0	0	0	0	8	0	0	0	0	0	0	0	0	0	0	0	0	0	0	0	0	0	0	0	0	0	0	0	0	0	0	0	0	0
OTU_912	0	0	2	0	0	0	0	0	0	0	0	3	0	0	0	0	1	0	0	0	0	0	0	35	0	3	0	0	0	0	0	0	0	0	0	0	0	0	0	3	0	3	0	0	2	0	0	0	0
OTU_913	0	0	0	0	0	0	0	0	0	0	0	0	0	0	0	0	0	0	0	0	0	0	0	0	0	0	0	0	0	0	0	0	0	0	0	0	0	0	0	0	0	0	0	0	0	0	0	0	0
OTU_914	0	0	0	0	0	0	0	0	0	0	1	0	0	0	0	0	0	0	0	0	0	0	0	1	2	0	0	0	0	0	0	0	2	0	7	0	0	0	0	0	0	0	0	0	0	0	0	0	0
OTU_915	0	0	0	0	0	0	0	0	0	0	0	0	0	0	0	0	0	0	0	0	0	0	0	0	0	0	0	0	0	0	0	0	0	0	0	1	0	0	0	0	0	0	0	0	0	0	0	0	0
OTU_916	0	0	0	0	0	0	0	0	0	0	0	0	0	0	0	0	0	0	1	0	0	0	0	0	0	0	0	0	0	0	0	0	0	0	0	0	0	0	0	0	0	0	0	0	0	0	0	0	0
OTU_917	0	0	0	0	0	0	0	0	0	0	0	0	0	0	0	0	0	0	0	0	0	0	0	0	0	0	0	0	0	1	0	0	0	0	0	0	0	0	0	0	0	0	0	0	0	0	0	0	0
OTU_918	0	0	0	0	0	0	1	0	0	0	0	0	0	0	0	0	0	0	0	1	0	0	0	0	0	0	0	0	0	0	0	0	0	0	1	0	0	0	0	0	0	0	0	0	0	0	0	0	0
OTU_919	0	0	2	0	0	0	0	0	0	1	0	0	0	0	0	0	0	0	0	0	0	0	0	0	0	0	0	0	0	0	0	0	0	0	0	0	0	0	0	0	0	0	0	0	0	0	0	0	0
OTU_92	1	0	25	0	2	252	1	39	38	98	0	0	65	16	71	198	2	1	0	126	2	1	0	39	0	30	4	0	1	0	8	1	205	1	1	5	187	0	15	518	1	133	51	0	145	534	40	0	3
OTU_920	0	0	0	0	0	6	0	0	0	0	0	0	0	0	0	0	0	0	0	0	0	0	0	0	0	0	0	0	0	0	0	0	0	0	0	0	0	1	0	0	0	0	0	0	0	0	0	0	0
OTU_921	0	0	0	0	0	0	0	0	0	2	0	0	0	0	0	0	0	0	0	0	1	0	0	7	5	0	0	0	0	0	0	0	0	0	0	0	0	0	0	0	0	0	0	0	0	0	0	0	0
OTU_922	0	0	0	0	0	0	0	0	0	0	0	0	0	0	0	0	0	0	0	0	0	0	0	0	1	0	1	0	0	0	0	0	0	0	0	0	0	2	0	0	0	0	0	0	0	0	0	0	0
OTU_923	0	0	0	0	0	0	0	0	0	0	0	0	0	0	0	0	0	0	0	0	0	0	0	0	0	0	0	0	0	0	0	0	0	0	0	0	0	0	0	0	0	0	0	0	0	0	0	0	0
OTU_924	0	0	0	0	0	0	0	0	0	0	0	0	0	0	0	0	0	0	0	0	0	0	0	0	0	0	0	0	0	0	0	0	0	0	0	0	0	0	0	0	0	0	0	0	0	0	0	0	0
OTU_925	0	0	0	0	0	0	0	0	0	0	0	0	0	0	0	0	0	0	0	0	0	0	0	1	0	0	0	0	0	0	0	0	0	0	0	0	0	0	0	0	0	0	0	0	0	0	0	0	0
OTU_926	2	0	0	0	0	0	0	0	0	0	0	0	0	0	0	0	0	0	0	0	0	0	0	0	0	0	0	0	0	0	0	0	0	0	0	0	0	0	0	0	2	0	0	0	0	0	0	0	0
OTU_927	0	0	1	0	0	0	0	0	0	1	0	0	1	0	0	0	0	0	0	0	0	0	0	0	0	0	0	0	0	0	0	0	0	0	0	0	0	0	0	0	0	0	0	0	0	0	0	0	0
OTU_928	0	0	0	0	0	0	0	0	0	3	0	0	0	0	0	0	0	0	0	0	0	0	0	0	0	0	0	0	0	0	0	0	0	0	0	0	0	0	0	0	0	0	0	0	0	0	0	0	0
OTU_929	0	0	0	0	0	0	5	0	0	1	10	0	1	0	0	0	7	4	1	2	1	0	0	11	0	4	0	0	0	0	0	0	0	1	0	5	16	0	0	0	0	1	0	0	11	6	0	4	1
OTU_93	2	0	288	9	1	107	0	90	9	48	0	0	523	749	0	280	0	172	2	0	7	1	0	11	0	0	22	0	0	0	77	0	37	4	0	442	192	1	0	0	21	0	295	0	0	1	94	0	0
OTU_930	0	0	0	0	0	0	0	0	0	1	0	0	4	0	0	0	0	0	0	0	0	0	0	0	0	0	0	0	0	0	0	0	0	0	0	0	0	0	0	0	0	0	0	0	0	0	0	0	0
OTU_931	0	0	0	0	0	0	0	0	0	0	0	0	0	2	0	0	0	0	0	0	0	0	0	0	0	0	0	0	0	1	0	0	0	0	0	0	0	0	0	0	0	0	0	0	0	0	0	0	0
OTU_932	0	0	0	0	0	0	0	0	0	0	0	0	0	0	0	0	146	0	0	0	0	0	0	0	0	0	0	0	0	0	0	0	0	0	0	0	0	0	0	0	0	0	0	0	0	1	0	0	0
OTU_933	0	0	0	0	0	0	0	0	14	0	0	2	0	0	0	0	1	0	367	0	0	0	0	0	0	0	0	0	0	0	0	0	1	0	0	0	2	0	0	0	0	0	0	2	0	0	0	0	0
OTU_934	0	0	0	0	0	0	0	0	0	11	0	2	2	0	0	0	0	0	0	0	0	0	0	0	0	0	0	0	0	0	0	0	0	0	0	2	0	0	0	0	1	0	0	0	0	0	0	0	0
OTU_935	0	0	0	0	0	0	1	0	0	0	23	0	0	0	0	0	0	0	0	467	0	0	0	0	0	0	0	0	0	0	0	0	3	0	0	129	0	0	0	0	0	0	0	0	0	0	16	0	0
OTU_936	0	0	0	0	0	0	0	0	0	0	0	0	0	0	0	0	0	0	0	2	0	0	0	0	0	0	0	0	0	0	0	0	0	0	0	0	0	0	0	0	0	0	0	0	0	0	0	0	0
OTU_937	0	0	0	0	0	0	0	0	0	0	0	0	0	0	0	0	0	0	0	1	0	0	0	0	0	0	0	0	0	0	0	0	0	0	0	0	0	0	0	0	0	0	0	0	0	0	0	0	0
OTU_938	0	0	0	0	0	0	0	0	0	0	0	0	0	0	0	0	0	0	0	0	0	0	0	6	0	0	0	0	0	0	0	0	0	0	0	0	0	0	0	0	0	0	0	0	0	0	0	0	0
OTU_939	0	0	0	0	0	0	0	0	0	0	0	0	0	0	0	0	0	0	0	0	0	0	0	4	0	0	0	0	0	0	0	0	0	0	0	0	0	0	0	0	1	0	0	0	0	0	0	0	0
OTU_94	2	0	1	166	6	0	7	308	0	25	8	11	3	2	14	48	25	54	4	2	14	185	1	77	0	6	59	1082	125	3	3	1	1	727	3	15	1	359	10	37	5	2	8	2	70	39	7	111	8
OTU_940	0	0	0	0	0	0	0	0	0	0	0	0	0	0	0	0	0	0	0	0	0	0	0	0	5	0	0	0	0	0	0	0	0	0	0	0	0	0	0	0	0	0	0	0	0	0	0	0	0
OTU_941	0	0	0	0	0	0	0	1	0	0	0	0	0	0	0	1	0	0	0	0	0	0	0	0	6	0	0	0	0	0	0	0	0	0	0	0	0	0	0	0	0	0	0	0	0	0	0	0	0
OTU_942	0	0	0	0	0	0	0	1	1	1	1	0	0	0	0	0	1	0	0	0	0	0	0	0	1	0	0	0	0	0	0	3	1	1	0	0	0	0	0	0	0	0	0	0	0	0	0	0	0
OTU_943	0	0	0	0	0	0	3	0	0	0	0	0	0	0	0	0	0	3	0	2	0	0	0	0	0	2	0	0	0	0	0	0	0	0	0	0	5	0	0	0	0	1	0	0	0	1	4	0	0
OTU_944	0	0	0	0	0	0	0	2	0	0	0	0	0	0	0	0	0	0	0	0	0	0	0	0	0	0	0	0	17	0	0	0	0	0	0	0	0	0	0	0	0	0	0	0	0	0	0	0	0
OTU_945	0	0	0	0	0	0	0	0	0	0	0	0	0	0	0	0	0	0	0	0	0	0	0	0	0	0	0	0	0	0	0	0	0	0	1	0	0	0	0	0	0	0	0	0	0	0	0	0	0
OTU_946	0	0	35	5	2	0	3	10	4	11	48	5	47	28	0	8	48	55	0	0	0	3	0	2	0	0	13	1	5	0	54	0	2	9	0	56	16	2	5	22	0	18	107	0	2	5	23	0	6
OTU_947	0	0	0	0	0	0	0	0	0	0	0	0	0	0	0	0	0	0	0	0	0	0	0	0	0	0	0	0	0	0	0	0	0	0	0	2	0	0	0	0	0	0	0	0	0	0	0	0	0
OTU_948	0	0	2	0	0	0	0	0	0	0	0	0	0	0	0	0	0	0	0	0	0	0	0	0	0	0	0	0	0	0	0	0	0	0	0	0	4	0	0	0	0	0	0	0	0	0	0	0	0
OTU_949	0	0	0	0	0	0	0	0	0	0	0	0	0	0	0	0	0	0	0	0	0	0	0	0	0	0	0	0	0	0	0	0	0	0	0	0	0	0	0	0	4	0	0	0	0	0	0	0	0
OTU_95	42	0	16	8	73	3	15	1	2	21	25	74	200	7	0	16	90	16	2	32	2	4	0	17	88	12	98	35	10	16	4	3	9	54	5	23	759	54	0	13	1	22	1	0	27	13	33	3	0
OTU_950	0	0	0	0	0	0	0	0	0	0	0	0	0	0	0	0	0	0	0	0	0	0	0	0	0	0	0	0	0	0	0	0	0	0	0	0	0	0	0	0	8	0	0	0	0	0	0	0	0
OTU_951	0	0	46	4	8	33	6	0	1	3	9	53	68	18	0	20	32	4	0	94	1	1	0	63	160	14	9	6	177	0	0	0	5	12	1	9	74	0	0	16	0	8	44	1	18	145	25	1	0
OTU_952	0	0	0	0	0	0	0	0	0	0	0	0	0	0	0	0	0	0	0	0	0	0	0	0	0	0	0	0	0	0	0	0	0	0	0	0	0	0	0	0	0	0	0	0	0	5	0	0	0
OTU_953	0	0	0	0	0	0	0	0	0	0	0	0	0	0	0	0	0	0	0	0	0	0	0	0	0	0	0	0	0	0	0	0	0	0	0	0	0	0	0	0	0	0	0	0	0	0	0	0	0
OTU_954	0	0	0	0	0	0	0	0	0	0	0	0	0	0	0	0	0	0	0	0	0	0	0	0	0	0	0	0	0	0	0	0	0	0	0	0	0	0	0	0	0	0	0	0	0	0	0	0	0
OTU_955	0	0	0	0	1	0	0	0	0	0	0	0	0	0	0	0	0	0	0	0	0	0	0	0	0	0	0	0	0	0	0	0	0	0	0	0	0	0	0	0	0	0	0	0	0	0	0	0	0
OTU_956	0	0	0	0	0	0	0	0	0	0	0	0	0	0	0	0	0	0	0	0	0	0	0	0	0	0	0	0	0	0	0	0	0	0	0	0	0	0	0	0	0	0	0	0	0	0	0	0	0
OTU_957	0	0	0	0	0	0	0	3	0	0	0	0	0	0	0	0	0	0	0	1	0	0	0	0	0	0	0	0	0	12	5	0	0	1	0	3	0	0	0	1	0	0	0	0	0	2	6	0	0
OTU_958	0	0	0	0	0	0	0	0	0	0	0	0	0	0	0	0	0	0	0	0	0	0	0	0	0	0	0	0	0	0	0	0	0	0	0	0	0	0	0	0	0	0	0	0	0	0	0	0	0
OTU_959	0	0	0	0	0	0	0	0	0	0	0	0	0	0	0	0	0	0	0	0	0	0	0	0	0	0	0	0	0	0	0	0	0	0	0	0	0	0	0	0	0	0	0	0	0	0	0	0	0
OTU_96	6	0	41	0	0	27	144	1	3	42	61	15	58	146	0	212	367	1532	4	150	0	8	0	18	0	227	6	0	0	0	0	0	0	1	0	234	62	0	3	253	0	213	166	0	0	0	54	0	41
OTU_960	0	0	0	0	0	0	0	0	0	0	0	0	0	0	0	0	0	0	0	0	0	0	0	0	0	3	0	0	0	0	0	0	0	0	0	0	0	0	0	0	0	0	0	0	0	0	0	0	0
OTU_961	0	0	0	0	0	0	0	0	0	0	0	0	0	0	0	0	0	0	0	0	0	0	0	0	0	0	0	0	0	0	0	0	0	0	0	0	0	0	0	0	0	0	0	0	0	0	0	0	0
OTU_962	0	0	0	0	0	0	0	0	0	0	0	0	0	0	0	0	0	0	0	0	0	0	0	0	0	0	0	0	0	0	0	0	0	0	0	0	0	0	0	0	0	0	0	0	0	0	0	0	0
OTU_963	0	0	0	0	0	0	0	0	0	2	0	0	0	0	0	0	0	0	0	0	0	0	0	0	0	0	0	0	0	0	0	0	0	0	0	0	0	0	0	0	0	0	0	0	0	0	0	0	0
OTU_97	0	0	0	138	26	7	65	208	1	10	120	16	2	18	10	7	1	3	0	44	5	11	1	7	2	14	3	9	367	0	152	1	133	27	0	3	13	5	3	11	5	1	74	0	210	105	30	390	11
OTU_98	0	0	10	1	143	0	23	49	18	18	9	249	152	62	3	57	438	192	0	47	8	39	5	182	0	19	58	3	0	0	0	0	3	0	0	19	42	0	202	48	0	71	169	1	0	58	117	0	21
OTU_99	0	0	175	1	0	11	0	0	0	25	289	9	7	0	0	112	25	20	1	20	2	0	1	13	0	10	2	0	0	4	65	0	0	0	0	81	0	0	0	964	0	120	1	0	1067	59	4	2	0
[truncated: 72 more columns]
